# Supplementary material for: A common-garden experiment to quantify evolutionary processes in copepods: the case of emamectin benzoate resistance in the parasitic sea louse Lepeophtheirus salmonis
Source: BMC Evol Biol. 2014 May 19;14:108. doi: 10.1186/1471-2148-14-108 (PMC4057923; doi:10.1186/1471-2148-14-108)
Supplement: Additional file 3 — Background data and results. Background data and results for production of families in single tanks and for all individual lice sampled from the common-garden infection. [file 1471-2148-14-108-S3.xls]

## Sheet: FamilyProduction
This sheet gives a summary of collected males, females and egg strings and hatching success for all families produced in the single tanks.
17 families were used, one of them originated from one single egg string.
							1:	sample exists
							Blank:	sample does not exist
Date:				2010-07-15	2010-07-28						29.07.2010
Single tank ID	Sire	Dam	Group	Eggstrings collected	Hatching success	Reason for exclusion from trial	MaleDNA	FemaleDNA	Egg strings sampled	Family number	Number of copepodids in infection
C1	Resistant	Resistant	Resistant	pair	OK		1	1	1	Family 1	278
C2	Resistant	Resistant	Resistant	1 string	OK		1	1	1	Family 2	214
C3	Resistant	Resistant	Resistant	pair	few	Few copepodids	1	1	1
D1	Resistant	Resistant	Resistant			Female missing	1
D2	Resistant	Resistant	Resistant	pair	Not hatched	Not hatched	1	1	1
D3	Resistant	Resistant	Resistant	pair	low	Low activity	1	1	1
E1	Sensitive	Resistant	Hybr (SxR)	pair	OK		1	1	1	Family 3	270
E2	Sensitive	Resistant	Hybr (SxR)	pair	OK		1	1	1	Family 4	276
E3	Sensitive	Resistant	Hybr (SxR)	pair	OK		1	1	1	Family 5	91
F1	Sensitive	Resistant	Hybr (SxR)	pair	OK		1	1	1	Family 6	191
F2	Sensitive	Resistant	Hybr (SxR)			No egg strings	1	1
F3	Sensitive	Resistant	Hybr (SxR)	pair	low	Low activity	1	1	1
G1	Resistant	Sensitive	Hybr (RxS)	pair	low	Low activity	1	1	1
G2	Resistant	Sensitive	Hybr (RxS)	pair	OK		1	1	1	Family 7	181
G3	Resistant	Sensitive	Hybr (RxS)	pair	OK	Male missing		1	1
H1	Resistant	Sensitive	Hybr (RxS)			Female missing + male missing
H2	Resistant	Sensitive	Hybr (RxS)	pair	OK		1	1	1	Family 8	582
H3	Resistant	Sensitive	Hybr (RxS)	pair	OK		1	1	1	Family 9	384
I1	Sensitive	Sensitive	Sensitive			Female missing	1
I2	Sensitive	Sensitive	Sensitive	1 string	few	Few copepodids	1	1
I3	Sensitive	Sensitive	Sensitive	1 string	Not hatched	Not hatched	1	1	1
J1	Sensitive	Sensitive	Sensitive	pair	low	Male missing + low activity		1	1
J2	Sensitive	Sensitive	Sensitive	pair	low	Low activity	1	1	1
J3	Sensitive	Sensitive	Sensitive	pair	OK		1	1	1	Family 10	171
K1	Unknown	Unknown	Unknown	pair	Not hatched	Not hatched	1	1	1
K2	Unknown	Unknown	Unknown	pair	Not hatched	Not hatched	1	1	1
K3	Unknown	Unknown	Unknown	pair	low	Low activity	1	1	1
L1	Unknown	Unknown	Unknown	1 string	low	Low activity	1	1	1
L2	Unknown	Unknown	Unknown	pair	OK		1	1	1	Family 11	325
L3	Unknown	Unknown	Unknown	pair	OK		1	1	1	Family 12	450
M1	Unknown	Unknown	Unknown	pair	OK		1	1	1	Family 13	318
M2	Unknown	Unknown	Unknown	pair	OK		1	1	1	Family 14	230
M3	Unknown	Unknown	Unknown	pair	OK		1	1	1	Family 15	157
N1	Unknown	Unknown	Unknown	pair	OK		1	1	1	Family 16	240
N2	Unknown	Unknown	Unknown	pair	Not hatched	Not hatched	1	1	1
N3	Unknown	Unknown	Unknown	pair	OK		1	1	1	Family 17	196

## Sheet: IndividualsInEBTrial
SampleID	Tank	Status	Sex	Stage	Family
1	Tank 1	DBT	M	Ad	Family-04			The data set consists of a total of 1966 salmon louse
2	Tank 1	DBT	M	Ad	Family-09			(Lepeophtheirus salmonis) individuals sampled from
3	Tank 1	DBT	M	Ad	Family-17			a common-garden infection in four tanks and subsequently
4	Tank 1	DBT	F	Pr2	Family-16			exposed to emamectin benzoate (EB) in a one-dose trial
5	Tank 1	SAT	M	Ad	Family-12
6	Tank 1	SAT	M	Ad	Family-01
7	Tank 1	SAT	M	Ad	Family-01			Abbreviations used in this dataset:
8	Tank 1	SAT	M	Ad	Family-04
9	Tank 1	SAT	M	Ad	Family-04			NA:	Not Available (sample do not exist)
10	Tank 1	SAT	M	Ad	Family-14
11	Tank 1	SAT	M	Ad	Family-16			SampleID:	ID number given to each individual after the EB trial.
12	Tank 1	SAT	M	Ad	Family-08			Tank:	The tank (Tank 1- 4) the individual was sampled from after the common-garden infection
13	Tank 1	SAT	M	Ad	Family-08
14	Tank 1	SAT	F	Pr2	Family-09			Status:	Status of the individual in relation to the EB trial
15	Tank 1	SAT	F	Pr2	Family-08			DBT	The individual was sampled, but had died before the EB trial
16	Tank 1	SAT	F	Pr2	Family-08			SAT	The individual survived the EB trial
17	Tank 1	SAT	F	Pr2	Family-06			DAT	The individual did not survive the EB trial
18	Tank 1	SAT	F	Pr2	Family-08
19	Tank 1	SAT	F	Pr2	Family-02			Sex:	Gender of the individual
20	Tank 1	SAT	F	Pr2	Family-03			M	Male
21	Tank 1	SAT	F	Pr2	Family-02			F	Female
22	Tank 1	SAT	F	Pr2	Family-09
23	Tank 1	SAT	F	Pr2	Family-01			Stage:	Developmental stage of the individual
24	Tank 1	SAT	F	Pr2	Family-08			Ad	Adult
25	Tank 1	SAT	F	Pr2	Family-08			Pr2	Preadult second stage
26	Tank 1	SAT	F	Pr2	Family-09			Pr1	Preadult first stage
27	Tank 1	SAT	F	Pr2	Family-08
28	Tank 1	SAT	F	Pr2	Family-09
29	Tank 1	SAT	F	Pr2	Family-17
30	Tank 1	SAT	F	Pr2	Family-09
31	Tank 1	SAT	F	Pr2	Family-08
32	Tank 1	SAT	F	Pr2	Family-14
33	Tank 1	SAT	F	Pr2	Family-06
34	Tank 1	SAT	F	Pr2	Family-09
35	Tank 1	SAT	F	Pr2	Family-10
36	Tank 1	SAT	F	Pr2	Family-15
37	Tank 1	SAT	F	Pr2	Family-09
38	Tank 1	SAT	F	Pr2	Family-06
39	Tank 1	SAT	F	Pr2	Family-04
40	Tank 1	SAT	F	Pr2	Family-08
41	Tank 1	SAT	M	Ad	Family-01
42	Tank 1	SAT	M	Ad	Family-09
43	Tank 1	SAT	M	Ad	Family-03
44	Tank 1	SAT	M	Ad	Family-05
45	Tank 1	SAT	M	Ad	Family-02
46	Tank 1	SAT	M	Ad	Family-13
47	Tank 1	SAT	M	Ad	Family-01
48	Tank 1	SAT	M	Ad	Family-03
49	Tank 1	SAT	M	Ad	Family-16
50	Tank 1	SAT	M	Ad	Family-11
51	Tank 1	SAT	M	Ad	Family-15
52	Tank 1	SAT	M	Ad	Family-12
53	Tank 1	SAT	M	Ad	Family-08
54	Tank 1	SAT	M	Ad	Family-03
55	Tank 1	SAT	M	Ad	Family-09
56	Tank 1	SAT	M	Ad	Family-09
57	Tank 1	SAT	M	Ad	Family-05
58	Tank 1	SAT	M	Ad	Family-09
59	Tank 1	SAT	M	Ad	Family-09
60	Tank 1	SAT	M	Ad	Family-17
61	Tank 1	SAT	M	Ad	Family-08
62	Tank 1	SAT	M	Ad	Family-04
63	Tank 1	SAT	M	Ad	Family-04
64	Tank 1	SAT	M	Ad	Family-05
65	Tank 1	SAT	M	Ad	Family-04
66	Tank 1	SAT	M	Ad	Family-04
67	Tank 1	SAT	M	Ad	Family-03
68	Tank 1	SAT	M	Ad	Family-13
69	Tank 1	SAT	M	Ad	Family-04
70	Tank 1	SAT	M	Ad	Family-04
71	Tank 1	SAT	M	Ad	Family-09
72	Tank 1	SAT	M	Ad	Family-04
73	Tank 1	SAT	M	Ad	Family-04
74	Tank 1	SAT	M	Ad	Family-03
75	Tank 1	SAT	M	Ad	Family-04
76	Tank 1	SAT	M	Ad	Family-01
77	Tank 1	SAT	M	Ad	Family-09
78	Tank 1	SAT	M	Ad	Family-09
79	Tank 1	SAT	M	Ad	Family-12
80	Tank 1	SAT	M	Ad	Family-07
81	Tank 1	SAT	M	Ad	Family-04
82	Tank 1	SAT	M	Ad	Family-16
83	Tank 1	SAT	M	Ad	Family-07
84	Tank 1	SAT	F	Pr2	Family-09
85	Tank 1	SAT	F	Pr2	Family-09
86	Tank 1	SAT	F	Pr2	Family-08
87	Tank 1	SAT	F	Pr2	Family-09
88	Tank 1	SAT	F	Pr2	Family-04
89	Tank 1	SAT	F	Pr2	Family-08
90	Tank 1	SAT	F	Pr2	Family-03
91	Tank 1	SAT	F	Pr2	Family-04
92	Tank 1	SAT	F	Pr2	Family-09
93	Tank 1	SAT	F	Pr2	Family-04
94	Tank 1	SAT	F	Pr2	Family-09
95	Tank 1	SAT	F	Pr2	Family-08
96	Tank 1	SAT	F	Pr2	Family-09
97	Tank 1	SAT	F	Pr2	Family-08
98	Tank 1	SAT	F	Pr2	Family-08
99	Tank 1	SAT	F	Pr2	Family-04
100	Tank 1	SAT	F	Pr2	Family-15
101	Tank 1	SAT	F	Pr2	Family-09
102	Tank 1	SAT	F	Pr2	Family-04
103	Tank 1	SAT	F	Pr2	Family-02
104	Tank 1	SAT	F	Pr2	Family-02
105	Tank 1	SAT	F	Pr2	Family-06
106	Tank 1	SAT	F	Pr2	Family-04
107	Tank 1	SAT	F	Pr2	Family-04
108	Tank 1	SAT	F	Pr2	Family-17
109	Tank 1	SAT	F	Pr2	Family-08
110	Tank 1	SAT	F	Pr2	Family-12
111	Tank 1	SAT	F	Pr2	Family-08
112	Tank 1	SAT	F	Pr2	Family-08
113	Tank 1	SAT	F	Pr2	Family-08
114	Tank 1	SAT	F	Pr2	Family-09
115	Tank 1	SAT	F	Pr2	Family-07
116	Tank 1	SAT	F	Pr2	Family-09
117	Tank 1	SAT	F	Pr2	Family-09
118	Tank 1	SAT	F	Pr2	Family-03
119	Tank 1	SAT	F	Pr2	Family-17
120	Tank 1	SAT	F	Pr2	Family-14
121	Tank 1	SAT	F	Pr2	Family-08
122	Tank 1	SAT	F	Pr2	Family-13
123	Tank 1	SAT	F	Pr2	Family-03
124	Tank 1	SAT	F	Pr2	Family-08
125	Tank 1	SAT	F	Pr2	Family-15
126	Tank 1	SAT	F	Pr2	Family-02
127	Tank 1	SAT	F	Pr2	Family-08
128	Tank 1	SAT	F	Pr2	Family-09
129	Tank 1	SAT	F	Pr2	Family-03
130	Tank 1	SAT	F	Pr2	Family-08
131	Tank 1	SAT	F	Pr2	Family-09
132	Tank 1	SAT	F	Pr2	Family-01
133	Tank 1	SAT	F	Pr2	Family-08
134	Tank 1	SAT	F	Pr2	Family-04
135	Tank 1	SAT	F	Pr2	Family-06
136	Tank 1	SAT	F	Pr2	Family-01
137	Tank 1	SAT	F	Pr2	Family-09
138	Tank 1	SAT	F	Pr2	Family-08
139	Tank 1	SAT	F	Pr2	Family-01
140	Tank 1	SAT	F	Pr2	Family-02
141	Tank 1	SAT	F	Pr2	Family-02
142	Tank 1	SAT	F	Pr2	Family-03
143	Tank 1	SAT	F	Pr2	Family-09
144	NA	NA	NA	NA	NA
145	Tank 1	SAT	F	Pr2	Family-05
146	Tank 1	SAT	F	Pr2	Family-02
147	Tank 1	SAT	F	Pr2	Family-05
148	Tank 1	SAT	F	Pr2	Family-02
149	Tank 1	SAT	F	Pr2	Family-04
150	Tank 1	SAT	F	Pr2	Family-09
151	Tank 1	SAT	F	Pr2	Family-09
152	Tank 1	SAT	F	Pr2	Family-01
153	Tank 1	SAT	F	Pr2	Family-17
154	Tank 1	SAT	F	Pr2	Family-07
155	Tank 1	SAT	F	Pr2	Family-04
156	Tank 1	SAT	F	Pr2	Family-03
157	Tank 1	SAT	F	Pr2	Family-17
158	Tank 1	SAT	F	Pr2	Family-09
159	Tank 1	SAT	M	AD	Family-03
160	Tank 1	SAT	M	AD	Family-09
161	Tank 1	SAT	M	Pr2	Family-03
162	Tank 1	SAT	M	Pr2	Family-09
163	Tank 1	SAT	M	AD	Family-07
164	Tank 1	SAT	M	AD	Family-04
165	Tank 1	SAT	M	AD	Family-02
166	Tank 1	SAT	M	AD	Family-04
167	Tank 1	SAT	M	AD	Family-04
168	Tank 1	SAT	M	AD	Family-06
169	Tank 1	SAT	M	AD	Family-02
170	Tank 1	SAT	M	AD	Family-04
171	Tank 1	SAT	M	AD	Family-08
172	Tank 1	SAT	M	AD	Family-01
173	Tank 1	SAT	M	AD	Family-09
174	Tank 1	SAT	M	AD	Family-09
175	Tank 1	SAT	M	AD	Family-08
176	Tank 1	SAT	M	AD	Family-09
177	Tank 1	SAT	M	AD	Family-01
178	Tank 1	SAT	M	AD	Family-17
179	Tank 1	SAT	M	AD	Family-07
180	Tank 1	SAT	M	AD	Family-08
181	Tank 1	SAT	M	AD	Family-04
182	Tank 1	SAT	M	AD	Family-01
183	Tank 1	SAT	M	AD	Family-01
184	Tank 1	SAT	F	Pr2	Family-04
185	Tank 1	SAT	F	Pr2	Family-04
186	Tank 1	SAT	F	Pr2	Family-01
187	Tank 1	SAT	F	Pr2	Family-08
188	Tank 1	SAT	F	Pr2	Family-09
189	Tank 1	SAT	F	Pr2	Family-15
190	Tank 1	SAT	F	Pr2	Family-09
191	Tank 1	SAT	F	Pr2	Family-09
192	Tank 1	SAT	F	Pr2	Family-09
193	Tank 1	SAT	F	Pr2	Family-09
194	Tank 1	SAT	F	Pr2	Family-17
195	Tank 1	SAT	F	Pr2	Family-14
196	Tank 1	SAT	F	Pr2	Family-01
197	Tank 1	SAT	M	AD	Family-08
198	Tank 1	SAT	M	AD	Family-08
199	Tank 1	SAT	M	AD	Family-09
200	Tank 1	SAT	M	AD	Family-15
201	Tank 1	SAT	M	AD	Family-09
202	Tank 1	SAT	M	AD	Family-07
203	Tank 1	SAT	M	AD	Family-04
204	Tank 1	SAT	M	AD	Family-09
205	Tank 1	SAT	M	AD	Family-16
206	Tank 1	SAT	M	AD	Family-04
207	Tank 1	SAT	M	AD	Family-03
208	Tank 1	SAT	M	AD	Family-02
209	Tank 1	SAT	M	AD	Family-04
210	Tank 1	SAT	M	AD	Family-08
211	Tank 1	SAT	M	AD	Family-12
212	Tank 1	SAT	M	AD	Family-08
213	Tank 1	SAT	M	AD	Family-08
214	Tank 1	SAT	M	AD	Family-03
215	Tank 1	SAT	F	Pr2	Family-17
216	Tank 1	SAT	F	Pr2	Family-08
217	Tank 1	SAT	F	Pr2	Family-04
218	Tank 1	SAT	F	Pr2	Family-02
219	Tank 1	SAT	F	Pr2	Family-09
220	Tank 1	SAT	F	Pr2	Family-03
221	Tank 1	SAT	F	Pr2	Family-08
222	Tank 1	DAT	M	Pr2	Family-12
223	Tank 1	DAT	M	Pr2	Family-02
224	Tank 1	DAT	M	AD	Family-10
225	Tank 1	DAT	M	AD	Family-12
226	Tank 1	DAT	M	AD	Family-12
227	Tank 1	DAT	M	AD	Family-06
228	Tank 1	DAT	M	AD	Family-16
229	Tank 1	DAT	M	AD	Family-12
230	Tank 1	DAT	M	AD	Family-12
231	Tank 1	DAT	M	AD	Family-12
232	Tank 1	DAT	M	AD	Family-11
233	Tank 1	DAT	M	AD	Family-09
234	Tank 1	DAT	M	AD	Family-11
235	Tank 1	DAT	M	AD	Family-12
236	Tank 1	DAT	M	AD	Family-16
237	Tank 1	DAT	M	AD	Family-07
238	Tank 1	DAT	M	AD	Family-01
239	Tank 1	DAT	M	AD	Family-08
240	Tank 1	DAT	M	AD	Family-15
241	Tank 1	DAT	M	AD	Family-02
242	Tank 1	DAT	M	AD	Family-09
243	Tank 1	DAT	M	AD	Family-01
244	Tank 1	DAT	M	AD	Family-13
245	Tank 1	DAT	M	AD	Family-01
246	Tank 1	DAT	M	AD	Family-12
247	Tank 1	DAT	M	AD	Family-12
248	Tank 1	DAT	M	AD	Family-03
249	Tank 1	DAT	M	AD	Family-16
250	Tank 1	DAT	M	AD	Family-12
251	Tank 1	DAT	M	AD	Family-03
252	Tank 1	DAT	M	AD	Family-09
253	Tank 1	DAT	M	AD	Family-11
254	Tank 1	DAT	M	AD	Family-13
255	Tank 1	DAT	M	AD	Family-11
256	Tank 1	DAT	M	AD	Family-12
257	Tank 1	DAT	M	AD	Family-12
258	Tank 1	DAT	M	AD	Family-01
259	Tank 1	DAT	M	AD	Family-07
260	Tank 1	DAT	M	AD	Family-09
261	Tank 1	DAT	M	AD	Family-11
262	Tank 1	DAT	M	AD	Family-08
263	Tank 1	DAT	M	AD	Family-13
264	Tank 1	DAT	M	AD	Family-12
265	Tank 1	DAT	M	AD	Family-14
266	Tank 1	DAT	F	Pr2	Family-05
267	Tank 1	DAT	F	Pr2	Family-02
268	Tank 1	DAT	F	Pr2	Family-07
269	Tank 1	DAT	F	Pr2	Family-08
270	Tank 1	DAT	F	Pr2	Family-12
271	Tank 1	DAT	F	Pr2	Family-15
272	Tank 1	DAT	F	Pr2	Family-07
273	Tank 1	DAT	F	Pr2	Family-11
274	Tank 1	DAT	F	Pr2	Family-06
275	Tank 1	DAT	F	Pr2	Family-11
276	Tank 1	DAT	F	Pr2	Family-06
277	Tank 1	DAT	F	Pr2	Family-14
278	Tank 1	DAT	F	Pr2	Family-06
279	Tank 1	DAT	F	Pr2	Family-16
280	Tank 1	DAT	F	Pr2	Family-12
281	Tank 1	DAT	F	Pr2	Family-12
282	Tank 1	DAT	F	Pr2	Family-09
283	Tank 1	DAT	F	Pr2	Family-08
284	Tank 1	DAT	F	Pr2	Family-07
285	Tank 1	DAT	F	Pr2	Family-13
286	Tank 1	DAT	F	Pr2	Family-12
287	Tank 1	DAT	F	Pr2	Family-12
288	Tank 1	DAT	F	Pr2	Family-15
289	Tank 1	DAT	F	Pr2	Family-02
290	Tank 1	DAT	F	Pr2	Family-01
291	Tank 1	DAT	F	Pr2	Family-06
292	Tank 1	DAT	F	Pr2	Family-04
293	Tank 1	DAT	F	Pr2	Family-16
294	Tank 1	DAT	F	Pr2	Family-16
295	Tank 1	DAT	F	Pr2	Family-14
296	Tank 1	DAT	F	Pr2	Family-11
297	Tank 1	DAT	F	Pr2	Family-12
298	Tank 1	DAT	F	Pr2	Family-10
299	Tank 1	DAT	F	Pr2	Family-14
300	Tank 1	DAT	F	Pr2	Family-06
301	Tank 1	DAT	F	Pr2	Family-08
302	Tank 1	DAT	F	Pr2	Family-12
303	Tank 1	DAT	F	Pr2	Family-07
304	Tank 1	DAT	F	Pr2	Family-08
305	Tank 1	DAT	F	Pr2	Family-17
306	Tank 1	DAT	F	Pr2	Family-02
307	Tank 1	DAT	F	Pr2	Family-11
308	Tank 1	DAT	F	Pr2	Family-16
309	Tank 1	DAT	F	Pr2	Family-08
310	Tank 1	DAT	F	Pr2	Family-14
311	Tank 1	DAT	F	Pr2	Family-04
312	Tank 1	DAT	M	AD	Family-17
313	Tank 1	DAT	M	AD	Family-06
314	Tank 1	DAT	M	AD	Family-08
315	Tank 1	DAT	M	AD	Family-08
316	Tank 1	DAT	M	AD	Family-17
317	Tank 1	DAT	M	AD	Family-12
318	Tank 1	DAT	M	AD	Family-08
319	Tank 1	DAT	M	AD	Family-08
320	Tank 1	DAT	M	AD	Family-16
321	Tank 1	DAT	M	AD	Family-05
322	Tank 1	DAT	F	Pr2	Family-14
323	Tank 1	DAT	F	Pr2	Family-14
324	Tank 1	DAT	F	Pr2	Family-12
325	Tank 1	DAT	F	Pr2	Family-16
326	Tank 1	DAT	F	Pr2	Family-09
327	Tank 1	DAT	F	Pr2	Family-13
328	Tank 1	DAT	F	Pr2	Family-12
329	Tank 1	DAT	F	Pr2	Family-08
330	Tank 1	DAT	F	Pr2	Family-12
331	Tank 1	DAT	F	Pr2	Family-07
332	Tank 1	DAT	F	Pr2	Family-01
333	Tank 1	DAT	F	Pr2	Family-11
334	Tank 1	DAT	F	Pr2	Family-12
335	Tank 1	DAT	F	Pr2	Family-12
336	Tank 1	DAT	F	Pr2	Family-12
337	Tank 1	DAT	F	Pr2	Family-16
338	Tank 1	DAT	F	Pr2	Family-17
339	Tank 1	DAT	F	Pr2	Family-12
340	Tank 1	DAT	F	Pr2	Family-12
341	Tank 1	DAT	F	Pr2	Family-12
342	Tank 1	DAT	F	Pr2	Family-16
343	Tank 1	DAT	F	Pr2	Family-12
344	Tank 1	DAT	F	Pr2	Family-16
345	Tank 1	DAT	F	Pr2	Family-06
346	Tank 1	DAT	F	Pr2	Family-06
347	Tank 1	DAT	F	Pr2	Family-01
348	Tank 1	DAT	F	Pr2	Family-01
349	Tank 1	DAT	F	Pr2	Family-12
350	Tank 1	DAT	F	Pr2	Family-11
351	Tank 1	DAT	F	Pr2	Family-14
352	Tank 1	DAT	F	Pr2	Family-11
353	Tank 1	DAT	F	Pr2	Family-11
354	Tank 1	DAT	F	Pr2	Family-17
355	Tank 1	DAT	F	Pr2	Family-17
356	Tank 1	DAT	F	Pr2	Family-08
357	Tank 1	DAT	F	Pr2	Family-08
358	Tank 1	DAT	F	Pr2	Family-12
359	Tank 1	DAT	F	Pr2	Family-08
360	Tank 1	DAT	F	Pr2	Family-05
361	Tank 1	DAT	M	AD	Family-05
362	Tank 1	DAT	M	AD	Family-14
363	Tank 1	DAT	M	AD	Family-13
364	Tank 1	DAT	M	AD	Family-15
365	Tank 1	DAT	M	AD	Family-01
366	Tank 1	DAT	M	AD	Family-10
367	Tank 1	DAT	M	AD	Family-10
368	Tank 1	DAT	M	AD	Family-08
369	Tank 1	DAT	M	AD	Family-08
370	Tank 1	DAT	M	AD	Family-05
371	Tank 1	DAT	M	AD	Family-09
372	Tank 1	DAT	M	AD	Family-12
373	Tank 1	DAT	M	AD	Family-04
374	Tank 1	DAT	M	AD	Family-01
375	Tank 1	DAT	M	AD	Family-07
376	Tank 1	DAT	M	AD	Family-14
377	Tank 1	DAT	M	AD	Family-13
378	Tank 1	DAT	M	AD	Family-04
379	Tank 1	DAT	M	AD	Family-13
380	Tank 1	DAT	M	AD	Family-03
381	Tank 1	DAT	M	AD	Family-15
382	Tank 1	DAT	M	AD	Family-10
383	Tank 1	DAT	F	Pr2	Family-11
384	Tank 1	DAT	F	Pr2	Family-04
385	Tank 1	DAT	F	Pr2	Family-15
386	Tank 1	DAT	F	Pr2	Family-08
387	Tank 1	DAT	F	Pr2	Family-11
388	Tank 1	DAT	F	Pr2	Family-12
389	Tank 1	DAT	F	Pr2	Family-04
390	Tank 1	DAT	F	Pr2	Family-12
391	Tank 1	DAT	F	Pr2	Family-08
392	Tank 1	DAT	F	Pr2	Family-12
393	Tank 1	DAT	F	Pr2	Family-10
394	Tank 1	DAT	F	Pr2	Family-15
395	Tank 1	DAT	F	Pr2	Family-03
396	Tank 1	DAT	F	Pr2	Family-08
397	Tank 1	DAT	F	Pr2	Family-12
398	Tank 1	DAT	F	Pr2	Family-04
399	Tank 1	DAT	F	Pr2	Family-12
400	Tank 1	DAT	F	Pr2	Family-12
401	Tank 1	DAT	F	Pr2	Family-05
402	Tank 1	DAT	F	Pr2	Family-12
403	Tank 1	DAT	F	Pr2	Family-11
404	Tank 1	DAT	F	Pr2	Family-09
405	Tank 1	DAT	F	Pr2	Family-07
406	Tank 1	DAT	F	Pr2	Family-09
407	Tank 1	DAT	F	Pr2	Family-16
408	Tank 1	DAT	F	Pr2	Family-14
409	Tank 1	DAT	F	Pr2	Family-12
410	Tank 1	DAT	F	Pr2	Family-08
411	Tank 1	DAT	F	Pr2	Family-10
412	Tank 1	DAT	F	Pr2	Family-16
413	Tank 1	DAT	F	Pr2	Family-17
414	Tank 1	DAT	F	Pr2	Family-11
415	Tank 1	DAT	F	Pr2	Family-13
416	Tank 1	DAT	F	Pr2	Family-16
417	Tank 1	DAT	F	Pr2	Family-02
418	Tank 1	DAT	F	Pr2	Family-07
419	Tank 1	DAT	F	Pr2	Family-12
420	Tank 1	DAT	F	Pr2	Family-02
421	Tank 1	DAT	F	Pr2	Family-05
422	Tank 1	DAT	F	Pr2	Family-12
423	Tank 1	DAT	F	Pr2	Family-07
424	Tank 1	DAT	F	Pr2	Family-11
425	Tank 1	DAT	F	Pr2	Family-15
426	Tank 1	DAT	F	Pr2	Family-05
427	Tank 1	DAT	F	Pr2	Family-11
428	Tank 1	DAT	F	Pr2	Family-16
429	Tank 1	DAT	M	Pr2	Family-13
430	Tank 1	DAT	M	Pr2	Family-12
431	Tank 1	DAT	M	AD	Family-16
432	Tank 1	DAT	M	AD	Family-14
433	Tank 1	DAT	M	AD	Family-08
434	Tank 1	DAT	M	AD	Family-17
435	Tank 1	DAT	M	AD	Family-08
436	Tank 1	DAT	M	AD	Family-07
437	Tank 1	DAT	M	AD	Family-01
438	Tank 1	DAT	M	AD	Family-11
439	Tank 1	DAT	M	AD	Family-11
440	Tank 1	DAT	M	AD	Family-01
441	Tank 1	DAT	M	AD	Family-12
442	Tank 1	DAT	M	AD	Family-11
443	Tank 1	DAT	M	AD	Family-03
444	Tank 1	DAT	M	AD	Family-16
445	Tank 1	DAT	M	AD	Family-06
446	Tank 1	DAT	M	AD	Family-13
447	Tank 1	DAT	M	AD	Family-08
448	Tank 1	DAT	M	AD	Family-11
449	Tank 1	DAT	M	AD	Family-08
450	Tank 1	DAT	M	AD	Family-10
451	Tank 1	DAT	M	AD	Family-14
452	Tank 1	DAT	M	AD	Family-13
453	Tank 1	DAT	M	AD	Family-07
454	Tank 1	DAT	M	AD	Family-11
455	Tank 1	DAT	M	AD	Family-12
456	Tank 1	DAT	M	AD	Family-11
457	Tank 1	DAT	M	AD	Family-09
458	Tank 1	DAT	M	AD	Family-15
459	Tank 1	DAT	M	AD	Family-08
460	Tank 1	DAT	M	AD	Family-11
461	Tank 1	DAT	M	AD	Family-08
462	Tank 1	DAT	M	AD	Family-10
463	Tank 1	DAT	M	AD	Family-06
464	Tank 1	DAT	M	AD	Family-17
465	Tank 1	DAT	M	AD	Family-07
466	Tank 1	DAT	M	AD	Family-06
467	Tank 1	DAT	M	AD	Family-11
468	Tank 1	DAT	M	AD	Family-17
469	Tank 1	DAT	M	AD	Family-06
470	Tank 1	DAT	M	AD	Family-04
471	Tank 1	DAT	M	AD	Family-17
472	Tank 1	DAT	F	Pr2	Family-17
473	Tank 1	DAT	F	Pr2	Family-11
474	Tank 1	DAT	F	Pr2	Family-11
475	Tank 1	DAT	F	Pr2	Family-11
476	Tank 1	DAT	F	Pr2	Family-12
477	Tank 1	DAT	F	Pr2	Family-07
478	Tank 1	DAT	F	Pr2	Family-08
479	Tank 1	DAT	F	Pr2	Family-08
480	Tank 1	DAT	F	Pr2	Family-11
481	Tank 1	DAT	F	Pr2	Family-14
482	Tank 1	DAT	F	Pr2	Family-08
483	Tank 1	DAT	F	Pr2	Family-13
484	Tank 1	DAT	F	Pr2	Family-15
485	Tank 1	DAT	F	Pr2	Family-12
486	Tank 1	DAT	F	Pr2	Family-11
487	Tank 1	DAT	F	Pr2	Family-17
488	Tank 1	DAT	M	AD	Family-14
489	Tank 1	DAT	M	AD	Family-01
490	Tank 1	DAT	M	AD	Family-02
491	Tank 1	DAT	M	AD	Family-17
492	Tank 1	DAT	M	AD	Family-17
493	Tank 1	DAT	M	AD	Family-03
494	Tank 1	DAT	M	AD	Family-16
495	Tank 1	DAT	M	AD	Family-14
496	Tank 1	DAT	M	AD	Family-01
497	Tank 1	DAT	M	AD	Family-16
498	Tank 1	DAT	M	AD	Family-03
499	Tank 1	DAT	M	AD	Family-10
500	Tank 1	DAT	M	AD	Family-01
501	Tank 1	DAT	M	AD	Family-03
502	Tank 1	DAT	M	AD	Family-12
503	Tank 1	DAT	M	AD	Family-15
504	Tank 1	DAT	M	AD	Family-15
505	Tank 2	DBT	F	Pr2	Family-09
506	Tank 2	DBT	F	Pr2	Family-12
507	Tank 2	DBT	M	AD	Family-12
508	Tank 2	DBT	M	AD	Family-12
509	Tank 2	DBT	M	AD	Family-08
510	Tank 2	DBT	M	AD	Family-11
511	Tank 2	SAT	F	Pr2	Family-09
512	Tank 2	SAT	F	Pr2	Family-07
513	Tank 2	SAT	F	Pr2	Family-04
514	Tank 2	SAT	F	Pr2	Family-08
515	Tank 2	SAT	F	Pr2	Family-03
516	Tank 2	SAT	F	Pr2	Family-11
517	Tank 2	SAT	F	Pr2	Family-06
518	Tank 2	SAT	F	Pr2	Family-06
519	Tank 2	SAT	F	Pr2	Family-01
520	Tank 2	SAT	F	Pr2	Family-05
521	Tank 2	SAT	F	Pr2	Family-05
522	Tank 2	SAT	F	Pr2	Family-07
523	Tank 2	SAT	F	Pr2	Family-04
524	Tank 2	SAT	F	Pr2	Family-04
525	Tank 2	SAT	F	Pr2	Family-15
526	Tank 2	SAT	F	Pr2	Family-08
527	Tank 2	SAT	M	AD	Family-08
528	Tank 2	SAT	M	AD	Family-10
529	Tank 2	SAT	M	AD	Family-01
530	Tank 2	SAT	M	AD	Family-09
531	Tank 2	SAT	M	AD	Family-15
532	Tank 2	SAT	M	AD	Family-15
533	Tank 2	SAT	M	AD	Family-01
534	Tank 2	SAT	M	AD	Family-14
535	Tank 2	SAT	M	AD	Family-02
536	Tank 2	SAT	M	AD	Family-09
537	Tank 2	SAT	M	AD	Family-09
538	Tank 2	SAT	M	AD	Family-08
539	Tank 2	SAT	M	AD	Family-09
540	Tank 2	SAT	M	AD	Family-09
541	Tank 2	SAT	M	AD	Family-04
542	Tank 2	SAT	M	AD	Family-09
543	Tank 2	SAT	M	Pr2	Family-17
544	Tank 2	SAT	M	AD	Family-08
545	Tank 2	SAT	M	AD	Family-12
546	Tank 2	SAT	M	AD	Family-17
547	Tank 2	SAT	M	AD	Family-08
548	Tank 2	SAT	M	AD	Family-04
549	Tank 2	SAT	M	AD	Family-04
550	Tank 2	SAT	M	AD	Family-09
551	Tank 2	SAT	M	AD	Family-03
552	Tank 2	SAT	M	AD	Family-08
553	Tank 2	SAT	M	AD	Family-02
554	Tank 2	SAT	M	AD	Family-04
555	Tank 2	SAT	M	AD	Family-06
556	Tank 2	SAT	M	AD	Family-15
557	Tank 2	SAT	M	AD	Family-09
558	Tank 2	SAT	M	AD	Family-08
559	Tank 2	SAT	M	AD	Family-08
560	Tank 2	SAT	M	AD	Family-11
561	Tank 2	SAT	M	AD	Family-09
562	Tank 2	SAT	M	AD	Family-09
563	Tank 2	SAT	M	AD	Family-08
564	Tank 2	SAT	M	AD	Family-17
565	Tank 2	SAT	M	AD	Family-01
566	Tank 2	SAT	M	AD	Family-09
567	Tank 2	SAT	M	AD	Family-17
568	Tank 2	SAT	M	AD	Family-08
569	Tank 2	SAT	M	AD	Family-09
570	Tank 2	SAT	M	AD	Family-12
571	Tank 2	SAT	M	AD	Family-04
572	Tank 2	SAT	M	AD	Family-04
573	Tank 2	SAT	M	AD	Family-02
574	Tank 2	SAT	M	AD	Family-01
575	Tank 2	SAT	M	AD	Family-09
576	Tank 2	SAT	M	AD	Family-04
577	Tank 2	SAT	M	AD	Family-01
578	Tank 2	SAT	F	Pr2	Family-03
579	Tank 2	SAT	F	Pr2	Family-01
580	Tank 2	SAT	F	Pr2	Family-09
581	Tank 2	SAT	F	Pr2	Family-14
582	Tank 2	SAT	F	Pr2	Family-09
583	Tank 2	SAT	F	Pr2	Family-01
584	Tank 2	SAT	F	Pr2	Family-12
585	Tank 2	SAT	F	Pr2	Family-02
586	Tank 2	SAT	F	Pr2	Family-07
587	Tank 2	SAT	F	Pr2	Family-08
588	Tank 2	SAT	F	Pr2	Family-05
589	Tank 2	SAT	F	Pr2	Family-08
590	Tank 2	SAT	F	Pr2	Family-09
591	Tank 2	SAT	F	Pr2	Family-09
592	Tank 2	SAT	F	Pr2	Family-06
593	Tank 2	SAT	F	Pr2	Family-09
594	Tank 2	SAT	F	Pr2	Family-01
595	Tank 2	SAT	F	Pr2	Family-07
596	Tank 2	SAT	F	Pr2	Family-03
597	Tank 2	SAT	F	Pr2	Family-02
598	Tank 2	SAT	F	Pr2	Family-09
599	Tank 2	SAT	F	Pr2	Family-05
600	Tank 2	SAT	F	Pr2	Family-06
601	Tank 2	SAT	F	Pr2	Family-02
602	Tank 2	SAT	F	Pr2	Family-02
603	Tank 2	SAT	F	Pr2	Family-08
604	Tank 2	SAT	F	Pr2	Family-06
605	Tank 2	SAT	F	Pr2	Family-09
606	Tank 2	SAT	F	Pr2	Family-02
607	Tank 2	SAT	F	Pr2	Family-17
608	Tank 2	SAT	F	Pr2	Family-08
609	Tank 2	SAT	F	Pr2	Family-09
610	Tank 2	SAT	F	Pr2	Family-07
611	Tank 2	SAT	F	Pr2	Family-03
612	Tank 2	SAT	F	Pr2	Family-08
613	Tank 2	SAT	F	Pr2	Family-09
614	Tank 2	SAT	F	Pr2	Family-09
615	Tank 2	SAT	F	Pr2	Family-15
616	Tank 2	SAT	F	Pr2	Family-09
617	Tank 2	SAT	F	Pr2	Family-17
618	Tank 2	SAT	F	Pr2	Family-08
619	Tank 2	SAT	F	Pr2	Family-01
620	Tank 2	SAT	F	Pr2	Family-09
621	Tank 2	SAT	F	Pr2	Family-14
622	Tank 2	SAT	F	Pr2	Family-09
623	Tank 2	SAT	F	Pr2	Family-09
624	Tank 2	SAT	F	Pr2	Family-09
625	Tank 2	SAT	F	Pr2	Family-01
626	Tank 2	SAT	F	Pr2	Family-09
627	Tank 2	SAT	F	Pr2	Family-01
628	Tank 2	SAT	F	Pr2	Family-17
629	Tank 2	SAT	F	Pr2	Family-04
630	Tank 2	SAT	F	Pr2	Family-03
631	Tank 2	SAT	F	Pr2	Family-04
632	Tank 2	SAT	F	Pr2	Family-03
633	Tank 2	SAT	F	Pr2	Family-02
634	Tank 2	SAT	F	Pr2	Family-01
635	Tank 2	SAT	F	Pr2	Family-09
636	Tank 2	SAT	F	Pr2	Family-08
637	Tank 2	SAT	F	Pr2	Family-08
638	Tank 2	SAT	F	Pr2	Family-02
639	Tank 2	SAT	M	AD	Family-01
640	Tank 2	SAT	M	AD	Family-04
641	Tank 2	SAT	M	AD	Family-04
642	Tank 2	SAT	M	AD	Family-07
643	Tank 2	SAT	M	AD	Family-03
644	Tank 2	SAT	M	AD	Family-01
645	Tank 2	SAT	M	AD	Family-09
646	Tank 2	SAT	M	AD	Family-04
647	Tank 2	SAT	M	AD	Family-06
648	Tank 2	SAT	M	AD	Family-14
649	Tank 2	SAT	M	AD	Family-02
650	Tank 2	SAT	M	AD	Family-07
651	Tank 2	SAT	M	AD	Family-02
652	Tank 2	SAT	M	AD	Family-11
653	Tank 2	SAT	M	AD	Family-03
654	Tank 2	SAT	M	AD	Family-12
655	Tank 2	SAT	M	AD	Family-15
656	Tank 2	SAT	M	AD	Family-10
657	Tank 2	SAT	M	AD	Family-01
658	Tank 2	SAT	M	AD	Family-03
659	Tank 2	SAT	M	AD	Family-08
660	Tank 2	SAT	M	AD	Family-03
661	Tank 2	SAT	M	AD	Family-03
662	Tank 2	SAT	M	AD	Family-09
663	Tank 2	SAT	M	AD	Family-08
664	Tank 2	DAT	F	Pr2	Family-12
665	Tank 2	DAT	F	Pr2	Family-11
666	Tank 2	DAT	F	Pr2	Family-03
667	Tank 2	DAT	F	Pr2	Family-09
668	Tank 2	DAT	F	Pr2	Family-14
669	Tank 2	DAT	F	Pr2	Family-08
670	Tank 2	DAT	F	Pr2	Family-11
671	Tank 2	DAT	F	Pr2	Family-11
672	Tank 2	DAT	F	Pr2	Family-04
673	Tank 2	DAT	F	Pr2	Family-16
674	Tank 2	DAT	F	Pr2	Family-04
675	Tank 2	DAT	F	Pr2	Family-17
676	Tank 2	DAT	F	Pr2	Family-12
677	Tank 2	DAT	F	Pr2	Family-09
678	Tank 2	DAT	F	Pr2	Family-08
679	Tank 2	DAT	F	Pr2	Family-14
680	Tank 2	DAT	F	Pr2	Family-11
681	Tank 2	DAT	F	Pr2	Family-07
682	Tank 2	DAT	F	Pr2	Family-11
683	Tank 2	DAT	F	Pr2	Family-14
684	Tank 2	DAT	F	Pr2	Family-17
685	Tank 2	DAT	F	Pr2	Family-12
686	Tank 2	DAT	F	Pr2	Family-12
687	Tank 2	DAT	F	Pr2	Family-08
688	Tank 2	DAT	F	Pr2	Family-11
689	Tank 2	DAT	F	Pr2	Family-04
690	Tank 2	DAT	F	Pr2	Family-17
691	Tank 2	DAT	F	Pr2	Family-16
692	Tank 2	DAT	F	Pr2	Family-11
693	Tank 2	DAT	F	Pr2	Family-11
694	Tank 2	DAT	F	Pr2	Family-09
695	Tank 2	DAT	F	Pr2	Family-03
696	Tank 2	DAT	F	Pr2	Family-02
697	Tank 2	DAT	F	Pr2	Family-06
698	Tank 2	DAT	F	Pr2	Family-08
699	Tank 2	DAT	F	Pr2	Family-08
700	Tank 2	DAT	F	Pr2	Family-11
701	Tank 2	DAT	F	Pr2	Family-03
702	Tank 2	DAT	F	Pr2	Family-08
703	Tank 2	DAT	M	AD	Family-14
704	Tank 2	DAT	M	AD	Family-16
705	Tank 2	DAT	M	AD	Family-07
706	Tank 2	DAT	M	AD	Family-14
707	Tank 2	DAT	M	AD	Family-14
708	Tank 2	DAT	M	AD	Family-08
709	Tank 2	DAT	M	AD	Family-10
710	Tank 2	DAT	M	AD	Family-08
711	Tank 2	DAT	M	AD	Family-17
712	Tank 2	DAT	M	AD	Family-03
713	Tank 2	DAT	M	AD	Family-07
714	Tank 2	DAT	M	AD	Family-08
715	Tank 2	DAT	M	AD	Family-02
716	Tank 2	DAT	M	AD	Family-06
717	Tank 2	DAT	M	AD	Family-11
718	Tank 2	DAT	M	AD	Family-10
719	Tank 2	DAT	M	AD	Family-11
720	Tank 2	DAT	M	AD	Family-16
721	Tank 2	DAT	M	AD	Family-15
722	Tank 2	DAT	M	AD	Family-07
723	Tank 2	DAT	M	AD	Family-08
724	Tank 2	DAT	M	AD	Family-13
725	Tank 2	DAT	M	AD	Family-08
726	Tank 2	DAT	M	AD	Family-07
727	Tank 2	DAT	M	AD	Family-02
728	Tank 2	DAT	M	AD	Family-04
729	Tank 2	DAT	M	AD	Family-17
730	Tank 2	DAT	M	AD	Family-16
731	Tank 2	DAT	M	AD	Family-08
732	Tank 2	DAT	M	AD	Family-06
733	Tank 2	DAT	M	AD	Family-06
734	Tank 2	DAT	M	AD	Family-15
735	Tank 2	DAT	M	AD	Family-14
736	Tank 2	DAT	M	AD	Family-12
737	Tank 2	DAT	M	AD	Family-08
738	Tank 2	DAT	M	AD	Family-12
739	Tank 2	DAT	M	AD	Family-11
740	Tank 2	DAT	M	AD	Family-14
741	Tank 2	DAT	M	AD	Family-09
742	Tank 2	DAT	M	AD	Family-16
743	Tank 2	DAT	M	AD	Family-03
744	Tank 2	DAT	M	AD	Family-03
745	Tank 2	DAT	M	AD	Family-08
746	Tank 2	DAT	M	AD	Family-01
747	Tank 2	DAT	M	AD	Family-08
748	Tank 2	DAT	M	AD	Family-16
749	Tank 2	DAT	M	AD	Family-08
750	Tank 2	DAT	M	AD	Family-16
751	Tank 2	DAT	M	AD	Family-16
752	Tank 2	DAT	M	AD	Family-12
753	Tank 2	DAT	M	AD	Family-04
754	Tank 2	DAT	M	AD	Family-11
755	Tank 2	DAT	M	AD	Family-10
756	Tank 2	DAT	M	AD	Family-03
757	Tank 2	DAT	M	AD	Family-11
758	Tank 2	DAT	M	AD	Family-12
759	Tank 2	DAT	M	AD	Family-13
760	Tank 2	DAT	M	AD	Family-08
761	Tank 2	DAT	M	AD	Family-03
762	Tank 2	DAT	M	AD	Family-08
763	Tank 2	DAT	M	AD	Family-05
764	Tank 2	DAT	F	Pr1	Family-11
765	Tank 2	DAT	F	Pr1	Family-02
766	Tank 2	DAT	M	Pr2	Family-13
767	Tank 2	DAT	M	Pr2	Family-12
768	Tank 2	DAT	M	Pr2	Family-11
769	Tank 2	DAT	M	Pr2	Family-13
770	Tank 2	DAT	M	Pr2	Family-01
771	Tank 2	DAT	M	AD	Family-08
772	Tank 2	DAT	M	AD	Family-12
773	Tank 2	DAT	M	AD	Family-08
774	Tank 2	DAT	M	AD	Family-14
775	Tank 2	DAT	M	AD	Family-01
776	Tank 2	DAT	M	AD	Family-13
777	Tank 2	DAT	M	AD	Family-08
778	Tank 2	DAT	M	AD	Family-04
779	Tank 2	DAT	M	AD	Family-05
780	Tank 2	DAT	M	AD	Family-03
781	Tank 2	DAT	M	AD	Family-10
782	Tank 2	DAT	M	AD	Family-08
783	Tank 2	DAT	M	AD	Family-15
784	Tank 2	DAT	M	AD	Family-11
785	Tank 2	DAT	M	AD	Family-15
786	Tank 2	DAT	M	AD	Family-13
787	Tank 2	DAT	M	AD	Family-16
788	Tank 2	DAT	M	AD	Family-14
789	Tank 2	DAT	M	AD	Family-09
790	Tank 2	DAT	M	AD	Family-12
791	Tank 2	DAT	M	AD	Family-08
792	Tank 2	DAT	M	AD	Family-11
793	Tank 2	DAT	M	AD	Family-06
794	Tank 2	DAT	M	AD	Family-16
795	Tank 2	DAT	M	AD	Family-01
796	Tank 2	DAT	M	AD	Family-12
797	Tank 2	DAT	M	AD	Family-08
798	Tank 2	DAT	M	AD	Family-17
799	Tank 2	DAT	M	AD	Family-08
800	Tank 2	DAT	M	AD	Family-16
801	Tank 2	DAT	M	AD	Family-11
802	Tank 2	DAT	M	AD	Family-08
803	Tank 2	DAT	M	AD	Family-09
804	Tank 2	DAT	M	AD	Family-14
805	Tank 2	DAT	M	AD	Family-12
806	Tank 2	DAT	M	AD	Family-03
807	Tank 2	DAT	M	AD	Family-09
808	Tank 2	DAT	M	AD	Family-12
809	Tank 2	DAT	M	AD	Family-11
810	Tank 2	DAT	M	AD	Family-01
811	Tank 2	DAT	M	AD	Family-11
812	Tank 2	DAT	M	AD	Family-17
813	Tank 2	DAT	M	AD	Family-17
814	Tank 2	DAT	M	AD	Family-01
815	Tank 2	DAT	M	AD	Family-08
816	Tank 2	DAT	M	AD	Family-01
817	Tank 2	DAT	M	AD	Family-08
818	Tank 2	DAT	M	AD	Family-06
819	Tank 2	DAT	M	Pr2	Family-03
820	Tank 2	DAT	M	Pr2	Family-14
821	Tank 2	DAT	F	Pr1	Family-11
822	Tank 2	DAT	F	Pr1	Family-13
823	Tank 2	DAT	M	AD	Family-11
824	Tank 2	DAT	F	Pr2	Family-17
825	Tank 2	DAT	F	Pr2	Family-10
826	Tank 2	DAT	F	Pr2	Family-08
827	Tank 2	DAT	F	Pr2	Family-14
828	Tank 2	DAT	F	Pr2	Family-14
829	Tank 2	DAT	F	Pr2	Family-15
830	Tank 2	DAT	F	Pr2	Family-14
831	Tank 2	DAT	F	Pr2	Family-12
832	Tank 2	DAT	F	Pr2	Family-02
833	Tank 2	DAT	F	Pr2	Family-06
834	Tank 2	DAT	F	Pr2	Family-17
835	Tank 2	DAT	F	Pr2	Family-11
836	Tank 2	DAT	F	Pr2	Family-13
837	Tank 2	DAT	F	Pr2	Family-02
838	Tank 2	DAT	F	Pr2	Family-12
839	Tank 2	DAT	F	Pr2	Family-01
840	Tank 2	DAT	F	Pr2	Family-11
841	Tank 2	DAT	F	Pr2	Family-16
842	Tank 2	DAT	F	Pr2	Family-09
843	Tank 2	DAT	F	Pr2	Family-12
844	Tank 2	DAT	F	Pr2	Family-15
845	Tank 2	DAT	F	Pr2	Family-07
846	Tank 2	DAT	F	Pr2	Family-08
847	Tank 2	DAT	F	Pr2	Family-08
848	Tank 2	DAT	F	Pr2	Family-14
849	Tank 2	DAT	F	Pr2	Family-12
850	Tank 2	DAT	F	Pr2	Family-01
851	Tank 2	DAT	F	Pr2	Family-12
852	Tank 2	DAT	F	Pr2	Family-13
853	Tank 2	DAT	F	Pr2	Family-12
854	Tank 2	DAT	F	Pr2	Family-12
855	Tank 2	DAT	F	Pr2	Family-09
856	Tank 2	DAT	F	Pr2	Family-11
857	Tank 2	DAT	F	Pr2	Family-01
858	Tank 2	DAT	F	Pr2	Family-11
859	Tank 2	DAT	F	Pr2	Family-02
860	Tank 2	DAT	F	Pr2	Family-12
861	Tank 2	DAT	F	Pr2	Family-10
862	Tank 2	DAT	F	Pr2	Family-08
863	Tank 2	DAT	F	Pr2	Family-13
864	Tank 2	DAT	F	Pr2	Family-14
865	Tank 2	DAT	F	Pr2	Family-15
866	Tank 2	DAT	F	Pr2	Family-13
867	Tank 2	DAT	F	Pr2	Family-08
868	Tank 2	DAT	F	Pr2	Family-16
869	Tank 2	DAT	F	Pr2	Family-15
870	Tank 2	DAT	F	Pr2	Family-05
871	Tank 2	DAT	F	Pr2	Family-13
872	Tank 2	DAT	F	Pr2	Family-16
873	Tank 2	DAT	F	Pr2	Family-10
874	Tank 2	DAT	F	Pr2	Family-13
875	Tank 2	DAT	F	Pr2	Family-08
876	Tank 2	DAT	F	Pr2	Family-02
877	Tank 2	DAT	F	Pr2	Family-05
878	Tank 2	DAT	F	Pr2	Family-08
879	Tank 2	DAT	F	Pr2	Family-12
880	Tank 2	DAT	F	Pr2	Family-06
881	Tank 2	DAT	F	Pr2	Family-08
882	Tank 2	DAT	F	Pr2	Family-14
883	Tank 2	DAT	F	Pr2	Family-08
884	Tank 2	DAT	F	Pr2	Family-16
885	Tank 2	DAT	F	Pr2	Family-08
886	Tank 2	DAT	F	Pr2	Family-12
887	Tank 2	DAT	F	Pr2	Family-13
888	Tank 2	DAT	F	Pr2	Family-13
889	Tank 2	DAT	F	Pr2	Family-14
890	Tank 2	DAT	F	Pr2	Family-16
891	Tank 2	DAT	F	Pr2	Family-04
892	Tank 2	DAT	F	Pr2	Family-12
893	Tank 2	DAT	F	Pr2	Family-08
894	Tank 2	DAT	F	Pr2	Family-02
895	Tank 2	DAT	F	Pr2	Family-08
896	Tank 2	DAT	F	Pr2	Family-16
897	Tank 2	DAT	F	Pr2	Family-17
898	Tank 2	DAT	F	Pr2	Family-09
899	Tank 2	DAT	F	Pr2	Family-17
900	Tank 2	DAT	F	Pr2	Family-11
901	Tank 2	DAT	F	Pr2	Family-07
902	Tank 2	DAT	F	Pr2	Family-07
903	Tank 2	DAT	F	Pr2	Family-12
904	Tank 2	DAT	F	Pr2	Family-09
905	Tank 2	DAT	F	Pr2	Family-02
906	Tank 2	DAT	F	Pr2	Family-17
907	Tank 2	DAT	F	Pr2	Family-16
908	Tank 2	DAT	F	Pr2	Family-08
909	Tank 2	DAT	F	Pr2	Family-12
910	Tank 2	DAT	F	Pr2	Family-11
911	Tank 2	DAT	F	Pr2	Family-15
912	Tank 2	DAT	F	Pr2	Family-08
913	Tank 2	DAT	F	Pr2	Family-08
914	Tank 2	DAT	F	Pr2	Family-14
915	Tank 2	DAT	F	Pr2	Family-11
916	Tank 2	DAT	F	Pr2	Family-12
917	Tank 2	DAT	F	Pr2	Family-08
918	Tank 2	DAT	M	AD	Family-11
919	Tank 2	DAT	M	AD	Family-15
920	Tank 2	DAT	M	AD	Family-01
921	Tank 2	DAT	M	AD	Family-06
922	Tank 2	DAT	M	AD	Family-12
923	Tank 2	DAT	M	AD	Family-12
924	Tank 2	DAT	M	AD	Family-12
925	Tank 2	DAT	M	AD	Family-12
926	Tank 2	DAT	M	AD	Family-13
927	Tank 2	DAT	M	AD	Family-17
928	Tank 2	DAT	M	AD	Family-10
929	Tank 2	DAT	M	AD	Family-14
930	Tank 2	DAT	M	AD	Family-01
931	Tank 2	DAT	M	AD	Family-12
932	Tank 2	DAT	M	AD	Family-16
933	Tank 2	DAT	M	AD	Family-03
934	Tank 2	DAT	M	AD	Family-11
935	Tank 2	DAT	M	AD	Family-13
936	Tank 2	DAT	M	AD	Family-16
937	Tank 2	DAT	M	AD	Family-16
938	Tank 2	DAT	M	AD	Family-03
939	Tank 2	DAT	M	AD	Family-10
940	Tank 2	DAT	M	AD	Family-16
941	Tank 2	DAT	M	AD	Family-07
942	Tank 2	DAT	M	AD	Family-12
943	Tank 2	DAT	M	AD	Family-14
944	Tank 2	DAT	M	AD	Family-08
945	Tank 2	DAT	M	AD	Family-06
946	Tank 2	DAT	M	AD	Family-05
947	Tank 2	DAT	M	AD	Family-13
948	Tank 3	DBT	M	Pr2	Family-06
949	Tank 3	DBT	M	Pr2	Family-12
950	Tank 3	DBT	M	AD	Family-02
951	Tank 3	DBT	M	AD	Family-03
952	Tank 3	DBT	M	AD	Family-02
953	Tank 3	DBT	M	AD	Family-04
954	Tank 3	DBT	M	AD	Family-04
955	Tank 3	DBT	F	Pr2	Family-03
956	Tank 3	DBT	F	Pr2	Family-13
957	Tank 3	DBT	F	Pr2	Family-11
958	Tank 3	DBT	F	Pr2	Family-13
959	Tank 3	SAT	F	Pr2	Family-11
960	Tank 3	SAT	F	Pr2	Family-08
961	Tank 3	SAT	M	AD	Family-14
962	Tank 3	SAT	M	AD	Family-12
963	Tank 3	SAT	M	AD	Family-09
964	Tank 3	SAT	M	AD	Family-09
965	Tank 3	SAT	M	AD	Family-04
966	Tank 3	SAT	M	AD	Family-09
967	Tank 3	SAT	M	AD	Family-09
968	Tank 3	SAT	M	AD	Family-12
969	Tank 3	SAT	M	AD	Family-02
970	Tank 3	SAT	M	AD	Family-08
971	Tank 3	SAT	M	AD	Family-04
972	Tank 3	SAT	M	AD	Family-17
973	Tank 3	SAT	M	AD	Family-09
974	Tank 3	SAT	M	AD	Family-04
975	Tank 3	SAT	M	AD	Family-03
976	Tank 3	SAT	M	AD	Family-01
977	Tank 3	SAT	M	AD	Family-02
978	Tank 3	SAT	M	AD	Family-09
979	Tank 3	SAT	M	AD	Family-06
980	Tank 3	SAT	M	AD	Family-15
981	Tank 3	SAT	M	AD	Family-04
982	Tank 3	SAT	M	AD	Family-09
983	Tank 3	SAT	M	AD	Family-04
984	Tank 3	SAT	M	AD	Family-04
985	Tank 3	SAT	M	AD	Family-03
986	Tank 3	SAT	M	AD	Family-08
987	Tank 3	SAT	M	AD	Family-02
988	Tank 3	SAT	M	AD	Family-05
989	Tank 3	SAT	M	AD	Family-04
990	Tank 3	SAT	M	AD	Family-02
991	Tank 3	SAT	M	AD	Family-01
992	Tank 3	SAT	M	AD	Family-04
993	Tank 3	SAT	M	AD	Family-08
994	Tank 3	SAT	M	AD	Family-04
995	Tank 3	SAT	M	AD	Family-04
996	Tank 3	SAT	M	AD	Family-09
997	Tank 3	SAT	F	Pr2	Family-09
998	Tank 3	SAT	F	Pr2	Family-07
999	Tank 3	SAT	F	Pr2	Family-06
1000	Tank 3	SAT	F	Pr2	Family-07
1001	Tank 3	SAT	F	Pr2	Family-15
1002	Tank 3	SAT	F	Pr2	Family-03
1003	Tank 3	SAT	F	Pr2	Family-02
1004	Tank 3	SAT	F	Pr2	Family-02
1005	Tank 3	SAT	F	Pr2	Family-08
1006	Tank 3	SAT	F	Pr2	Family-01
1007	Tank 3	SAT	F	Pr2	Family-04
1008	Tank 3	SAT	F	Pr2	Family-06
1009	Tank 3	SAT	F	Pr2	Family-09
1010	Tank 3	SAT	F	Pr2	Family-09
1011	Tank 3	SAT	F	Pr2	Family-17
1012	Tank 3	SAT	F	Pr2	Family-01
1013	Tank 3	SAT	F	Pr2	Family-17
1014	Tank 3	SAT	F	Pr2	Family-11
1015	Tank 3	SAT	F	Pr2	Family-17
1016	Tank 3	SAT	F	Pr2	Family-08
1017	Tank 3	SAT	F	Pr2	Family-01
1018	Tank 3	SAT	F	Pr2	Family-06
1019	Tank 3	SAT	F	Pr2	Family-07
1020	Tank 3	SAT	F	Pr2	Family-15
1021	Tank 3	SAT	F	Pr2	Family-01
1022	Tank 3	SAT	F	Pr2	Family-03
1023	Tank 3	SAT	F	Pr2	Family-11
1024	Tank 3	SAT	F	Pr2	Family-12
1025	Tank 3	SAT	F	Pr2	Family-09
1026	Tank 3	SAT	F	Pr2	Family-01
1027	Tank 3	SAT	F	Pr2	Family-17
1028	Tank 3	SAT	F	Pr2	Family-15
1029	Tank 3	SAT	F	Pr2	Family-15
1030	Tank 3	SAT	F	Pr2	Family-12
1031	Tank 3	SAT	F	Pr2	Family-03
1032	Tank 3	SAT	F	Pr2	Family-03
1033	Tank 3	SAT	F	Pr2	Family-09
1034	Tank 3	SAT	F	Pr2	Family-17
1035	Tank 3	SAT	F	Pr2	Family-07
1036	Tank 3	SAT	F	Pr2	Family-08
1037	Tank 3	SAT	F	Pr2	Family-09
1038	Tank 3	SAT	F	Pr2	Family-11
1039	Tank 3	SAT	F	Pr2	Family-02
1040	Tank 3	SAT	M	AD	Family-03
1041	Tank 3	SAT	F	Pr2	Family-08
1042	Tank 3	SAT	F	Pr2	Family-03
1043	Tank 3	SAT	F	Pr2	Family-10
1044	Tank 3	SAT	F	Pr2	Family-08
1045	Tank 3	SAT	F	Pr2	Family-02
1046	Tank 3	SAT	F	Pr2	Family-11
1047	Tank 3	SAT	F	Pr1	Family-03
1048	Tank 3	SAT	M	Pr2	Family-09
1049	Tank 3	SAT	M	Pr2	Family-04
1050	Tank 3	SAT	F	Pr2	Family-14
1051	Tank 3	SAT	F	Pr2	Family-04
1052	Tank 3	SAT	F	Pr2	Family-08
1053	Tank 3	SAT	F	Pr2	Family-04
1054	Tank 3	SAT	F	Pr2	Family-04
1055	Tank 3	SAT	F	Pr2	Family-02
1056	Tank 3	SAT	F	Pr2	Family-14
1057	Tank 3	SAT	F	Pr2	Family-09
1058	Tank 3	SAT	F	Pr2	Family-08
1059	Tank 3	SAT	F	Pr2	Family-05
1060	Tank 3	SAT	F	Pr2	Family-04
1061	Tank 3	SAT	F	Pr2	Family-02
1062	Tank 3	SAT	F	Pr2	Family-08
1063	Tank 3	SAT	F	Pr2	Family-16
1064	Tank 3	SAT	F	Pr2	Family-09
1065	Tank 3	SAT	F	Pr2	Family-13
1066	Tank 3	SAT	F	Pr2	Family-02
1067	Tank 3	SAT	F	Pr2	Family-03
1068	Tank 3	SAT	F	Pr2	Family-09
1069	Tank 3	SAT	F	Pr2	Family-09
1070	Tank 3	SAT	F	Pr2	Family-05
1071	Tank 3	SAT	F	Pr2	Family-08
1072	Tank 3	SAT	F	Pr2	Family-06
1073	Tank 3	SAT	F	Pr2	Family-04
1074	Tank 3	SAT	F	Pr2	Family-02
1075	Tank 3	SAT	F	Pr2	Family-01
1076	Tank 3	SAT	F	Pr2	Family-02
1077	Tank 3	SAT	F	Pr2	Family-09
1078	Tank 3	SAT	F	Pr2	Family-06
1079	Tank 3	SAT	F	Pr2	Family-09
1080	Tank 3	SAT	F	Pr2	Family-09
1081	Tank 3	SAT	F	Pr2	Family-03
1082	Tank 3	SAT	F	Pr2	Family-03
1083	Tank 3	SAT	F	Pr2	Family-08
1084	Tank 3	SAT	F	Pr2	Family-14
1085	Tank 3	SAT	F	Pr2	Family-11
1086	Tank 3	SAT	F	Pr2	Family-04
1087	Tank 3	SAT	F	Pr2	Family-08
1088	Tank 3	SAT	F	Pr2	Family-08
1089	Tank 3	SAT	F	Pr2	Family-04
1090	Tank 3	SAT	F	Pr2	Family-09
1091	Tank 3	SAT	F	Pr2	Family-06
1092	Tank 3	SAT	F	Pr2	Family-11
1093	Tank 3	SAT	F	Pr2	Family-08
1094	Tank 3	SAT	F	Pr2	Family-03
1095	Tank 3	SAT	F	Pr2	Family-06
1096	Tank 3	SAT	F	Pr2	Family-08
1097	Tank 3	SAT	F	Pr2	Family-08
1098	Tank 3	SAT	F	Pr2	Family-02
1099	Tank 3	SAT	F	Pr2	Family-07
1100	Tank 3	SAT	F	Pr2	Family-09
1101	Tank 3	SAT	F	Pr2	Family-03
1102	Tank 3	SAT	F	Pr2	Family-02
1103	Tank 3	SAT	F	Pr2	Family-17
1104	Tank 3	SAT	F	Pr2	Family-08
1105	Tank 3	SAT	F	Pr2	Family-09
1106	Tank 3	SAT	F	Pr2	Family-03
1107	Tank 3	SAT	F	Pr2	Family-15
1108	Tank 3	SAT	F	Pr2	Family-15
1109	Tank 3	SAT	F	Pr2	Family-09
1110	Tank 3	SAT	F	Pr2	Family-01
1111	Tank 3	SAT	F	Pr2	Family-08
1112	Tank 3	SAT	F	Pr2	Family-09
1113	Tank 3	SAT	M	AD	Family-04
1114	Tank 3	SAT	M	AD	Family-15
1115	Tank 3	SAT	M	AD	Family-05
1116	Tank 3	SAT	M	AD	Family-03
1117	Tank 3	SAT	M	AD	Family-08
1118	Tank 3	SAT	M	AD	Family-08
1119	Tank 3	SAT	M	AD	Family-03
1120	Tank 3	SAT	M	AD	Family-03
1121	Tank 3	SAT	F	Pr2	Family-09
1122	Tank 3	SAT	M	AD	Family-01
1123	Tank 3	SAT	M	AD	Family-02
1124	Tank 3	SAT	M	AD	Family-04
1125	Tank 3	SAT	M	AD	Family-09
1126	Tank 3	SAT	M	AD	Family-02
1127	Tank 3	SAT	M	AD	Family-03
1128	Tank 3	SAT	M	AD	Family-01
1129	Tank 3	SAT	M	AD	Family-01
1130	Tank 3	SAT	M	AD	Family-08
1131	Tank 3	SAT	M	AD	Family-08
1132	Tank 3	SAT	M	AD	Family-04
1133	Tank 3	SAT	M	AD	Family-09
1134	Tank 3	SAT	M	AD	Family-12
1135	Tank 3	SAT	M	AD	Family-08
1136	Tank 3	SAT	M	AD	Family-09
1137	Tank 3	SAT	M	AD	Family-01
1138	Tank 3	SAT	M	AD	Family-04
1139	Tank 3	SAT	M	AD	Family-15
1140	Tank 3	SAT	M	AD	Family-02
1141	Tank 3	SAT	M	AD	Family-08
1142	Tank 3	SAT	M	AD	Family-04
1143	Tank 3	SAT	M	AD	Family-02
1144	Tank 3	SAT	M	AD	Family-04
1145	Tank 3	SAT	M	AD	Family-09
1146	Tank 3	SAT	M	AD	Family-04
1147	Tank 3	SAT	M	AD	Family-08
1148	Tank 3	SAT	M	AD	Family-01
1149	Tank 3	SAT	M	AD	Family-08
1150	Tank 3	SAT	M	AD	Family-09
1151	Tank 3	SAT	F	Pr2	Family-04
1152	Tank 3	DAT	M	AD	Family-11
1153	Tank 3	DAT	M	AD	Family-15
1154	Tank 3	DAT	M	AD	Family-03
1155	Tank 3	DAT	M	AD	Family-16
1156	Tank 3	DAT	M	AD	Family-11
1157	Tank 3	DAT	M	AD	Family-14
1158	Tank 3	DAT	M	AD	Family-12
1159	Tank 3	DAT	M	AD	Family-13
1160	Tank 3	DAT	M	AD	Family-07
1161	Tank 3	DAT	M	AD	Family-17
1162	Tank 3	DAT	M	AD	Family-08
1163	Tank 3	DAT	M	AD	Family-08
1164	Tank 3	DAT	M	AD	Family-11
1165	Tank 3	DAT	M	AD	Family-11
1166	Tank 3	DAT	M	AD	Family-14
1167	Tank 3	DAT	M	AD	Family-12
1168	Tank 3	DAT	M	AD	Family-08
1169	Tank 3	DAT	M	AD	Family-11
1170	Tank 3	DAT	M	AD	Family-04
1171	Tank 3	DAT	M	AD	Family-12
1172	Tank 3	DAT	M	AD	Family-11
1173	Tank 3	DAT	M	AD	Family-12
1174	Tank 3	DAT	M	AD	Family-01
1175	Tank 3	DAT	M	AD	Family-10
1176	Tank 3	DAT	M	AD	Family-16
1177	Tank 3	DAT	M	AD	Family-12
1178	Tank 3	DAT	M	AD	Family-01
1179	Tank 3	DAT	M	AD	Family-08
1180	Tank 3	DAT	M	AD	Family-17
1181	Tank 3	DAT	M	AD	Family-01
1182	Tank 3	DAT	M	AD	Family-08
1183	Tank 3	DAT	M	AD	Family-16
1184	Tank 3	DAT	M	AD	Family-17
1185	Tank 3	DAT	M	AD	Family-01
1186	Tank 3	DAT	M	AD	Family-01
1187	Tank 3	DAT	F	Pr2	Family-11
1188	Tank 3	DAT	F	Pr2	Family-15
1189	Tank 3	DAT	F	Pr2	Family-13
1190	Tank 3	DAT	F	Pr2	Family-11
1191	Tank 3	DAT	F	Pr2	Family-08
1192	Tank 3	DAT	F	Pr2	Family-11
1193	Tank 3	DAT	F	Pr2	Family-08
1194	Tank 3	DAT	F	Pr2	Family-12
1195	Tank 3	DAT	F	Pr2	Family-02
1196	Tank 3	DAT	F	Pr2	Family-14
1197	Tank 3	DAT	F	Pr2	Family-02
1198	Tank 3	DAT	F	Pr2	Family-16
1199	Tank 3	DAT	F	Pr2	Family-17
1200	Tank 3	DAT	F	Pr2	Family-09
1201	Tank 3	DAT	F	Pr2	Family-01
1202	Tank 3	DAT	F	Pr2	Family-06
1203	Tank 3	DAT	F	Pr2	Family-11
1204	Tank 3	DAT	F	Pr1	Family-13
1205	Tank 3	DAT	M	Pr2	Family-12
1206	Tank 3	DAT	M	Pr2	Family-02
1207	Tank 3	DAT	M	AD	Family-03
1208	Tank 3	DAT	M	AD	Family-12
1209	Tank 3	DAT	M	AD	Family-02
1210	Tank 3	DAT	M	AD	Family-09
1211	Tank 3	DAT	M	AD	Family-04
1212	Tank 3	DAT	M	AD	Family-08
1213	Tank 3	DAT	M	AD	Family-15
1214	Tank 3	DAT	M	AD	Family-08
1215	Tank 3	DAT	M	AD	Family-01
1216	Tank 3	DAT	M	AD	Family-17
1217	Tank 3	DAT	M	AD	Family-08
1218	Tank 3	DAT	M	AD	Family-08
1219	Tank 3	DAT	M	AD	Family-01
1220	Tank 3	DAT	M	AD	Family-14
1221	Tank 3	DAT	M	AD	Family-08
1222	Tank 3	DAT	M	AD	Family-12
1223	Tank 3	DAT	M	AD	Family-03
1224	Tank 3	DAT	M	AD	Family-07
1225	Tank 3	DAT	M	AD	Family-04
1226	Tank 3	DAT	M	AD	Family-08
1227	Tank 3	DAT	M	AD	Family-03
1228	Tank 3	DAT	M	AD	Family-04
1229	Tank 3	DAT	M	AD	Family-08
1230	Tank 3	DAT	M	AD	Family-15
1231	Tank 3	DAT	M	AD	Family-08
1232	Tank 3	DAT	M	AD	Family-09
1233	Tank 3	DAT	M	AD	Family-08
1234	Tank 3	DAT	M	AD	Family-07
1235	Tank 3	DAT	M	AD	Family-16
1236	Tank 3	DAT	M	AD	Family-07
1237	Tank 3	DAT	M	AD	Family-11
1238	Tank 3	DAT	M	AD	Family-17
1239	Tank 3	DAT	M	AD	Family-13
1240	Tank 3	DAT	M	AD	Family-01
1241	Tank 3	DAT	M	AD	Family-09
1242	Tank 3	DAT	M	AD	Family-10
1243	Tank 3	DAT	M	AD	Family-04
1244	Tank 3	DAT	M	AD	Family-16
1245	Tank 3	DAT	M	AD	Family-15
1246	Tank 3	DAT	M	AD	Family-04
1247	Tank 3	DAT	M	AD	Family-09
1248	Tank 3	DAT	M	AD	Family-12
1249	Tank 3	DAT	M	AD	Family-16
1250	Tank 3	DAT	M	AD	Family-12
1251	Tank 3	DAT	M	AD	Family-12
1252	Tank 3	DAT	M	AD	Family-11
1253	Tank 3	DAT	M	AD	Family-11
1254	Tank 3	DAT	M	AD	Family-08
1255	Tank 3	DAT	M	AD	Family-03
1256	Tank 3	DAT	M	AD	Family-09
1257	Tank 3	DAT	M	AD	Family-12
1258	Tank 3	DAT	M	AD	Family-12
1259	Tank 3	DAT	M	AD	Family-11
1260	Tank 3	DAT	M	AD	Family-12
1261	Tank 3	DAT	M	AD	Family-17
1262	Tank 3	DAT	F	Pr2	Family-16
1263	Tank 3	DAT	F	Pr2	Family-15
1264	Tank 3	DAT	F	Pr2	Family-14
1265	Tank 3	DAT	F	Pr2	Family-08
1266	Tank 3	DAT	F	Pr2	Family-08
1267	Tank 3	DAT	F	Pr2	Family-14
1268	Tank 3	DAT	F	Pr2	Family-16
1269	Tank 3	DAT	F	Pr2	Family-17
1270	Tank 3	DAT	F	Pr2	Family-12
1271	Tank 3	DAT	F	Pr2	Family-10
1272	Tank 3	DAT	F	Pr2	Family-07
1273	Tank 3	DAT	F	Pr2	Family-17
1274	Tank 3	DAT	F	Pr2	Family-12
1275	Tank 3	DAT	F	Pr2	Family-12
1276	Tank 3	DAT	F	Pr2	Family-13
1277	Tank 3	DAT	F	Pr2	Family-14
1278	Tank 3	DAT	F	Pr2	Family-17
1279	Tank 3	DAT	F	Pr2	Family-12
1280	Tank 3	DAT	F	Pr2	Family-14
1281	Tank 3	DAT	F	Pr2	Family-06
1282	Tank 3	DAT	F	Pr2	Family-15
1283	Tank 3	DAT	F	Pr2	Family-02
1284	Tank 3	DAT	F	Pr2	Family-12
1285	Tank 3	DAT	F	Pr2	Family-15
1286	Tank 3	DAT	F	Pr2	Family-14
1287	Tank 3	DAT	F	Pr2	Family-12
1288	Tank 3	DAT	F	Pr2	Family-10
1289	Tank 3	DAT	M	Pr2	Family-02
1290	Tank 3	DAT	M	Pr2	Family-01
1291	Tank 3	DAT	M	Pr2	Family-11
1292	Tank 3	DAT	M	Pr2	Family-08
1293	Tank 3	DAT	M	Pr2	Family-08
1294	Tank 3	DAT	M	Pr2	Family-12
1295	Tank 3	DAT	F	Pr2	Family-01
1296	Tank 3	DAT	F	Pr2	Family-08
1297	Tank 3	DAT	F	Pr2	Family-04
1298	Tank 3	DAT	F	Pr2	Family-12
1299	Tank 3	DAT	F	Pr2	Family-12
1300	Tank 3	DAT	F	Pr2	Family-12
1301	Tank 3	DAT	F	Pr2	Family-09
1302	Tank 3	DAT	F	Pr2	Family-11
1303	Tank 3	DAT	F	Pr2	Family-17
1304	Tank 3	DAT	F	Pr2	Family-16
1305	Tank 3	DAT	F	Pr2	Family-01
1306	Tank 3	DAT	F	Pr2	Family-01
1307	Tank 3	DAT	F	Pr2	Family-14
1308	Tank 3	DAT	F	Pr2	Family-10
1309	Tank 3	DAT	F	Pr2	Family-12
1310	Tank 3	DAT	F	Pr2	Family-12
1311	Tank 3	DAT	F	Pr2	Family-14
1312	Tank 3	DAT	F	Pr2	Family-08
1313	Tank 3	DAT	F	Pr2	Family-12
1314	Tank 3	DAT	F	Pr2	Family-01
1315	Tank 3	DAT	F	Pr2	Family-16
1316	Tank 3	DAT	F	Pr2	Family-11
1317	Tank 3	DAT	F	Pr2	Family-06
1318	Tank 3	DAT	F	Pr2	Family-06
1319	Tank 3	DAT	F	Pr2	Family-16
1320	Tank 3	DAT	F	Pr2	Family-08
1321	Tank 3	DAT	F	Pr2	Family-08
1322	Tank 3	DAT	F	Pr2	Family-16
1323	Tank 3	DAT	F	Pr2	Family-11
1324	Tank 3	DAT	F	Pr2	Family-12
1325	Tank 3	DAT	F	Pr2	Family-12
1326	Tank 3	DAT	F	Pr2	Family-07
1327	Tank 3	DAT	F	Pr2	Family-07
1328	Tank 3	DAT	F	Pr2	Family-17
1329	Tank 3	DAT	F	Pr2	Family-08
1330	Tank 3	DAT	F	Pr2	Family-11
1331	Tank 3	DAT	F	Pr2	Family-12
1332	Tank 3	DAT	F	Pr2	Family-01
1333	Tank 3	DAT	F	Pr2	Family-12
1334	Tank 3	DAT	F	Pr2	Family-09
1335	Tank 3	DAT	F	Pr2	Family-12
1336	Tank 3	DAT	F	Pr2	Family-01
1337	Tank 3	DAT	F	Pr2	Family-08
1338	Tank 3	DAT	F	Pr2	Family-08
1339	Tank 3	DAT	F	Pr2	Family-08
1340	Tank 3	DAT	F	Pr2	Family-17
1341	Tank 3	DAT	F	Pr2	Family-07
1342	Tank 3	DAT	F	Pr2	Family-12
1343	Tank 3	DAT	F	Pr2	Family-08
1344	Tank 3	DAT	F	Pr2	Family-17
1345	Tank 3	DAT	F	Pr2	Family-16
1346	Tank 3	DAT	F	Pr2	Family-14
1347	Tank 3	DAT	F	Pr2	Family-16
1348	Tank 3	DAT	F	Pr2	Family-16
1349	Tank 3	DAT	F	Pr2	Family-12
1350	Tank 3	DAT	F	Pr2	Family-08
1351	Tank 3	DAT	F	Pr2	Family-14
1352	Tank 3	DAT	F	Pr2	Family-01
1353	Tank 3	DAT	F	Pr2	Family-08
1354	Tank 3	DAT	F	Pr2	Family-09
1355	Tank 3	DAT	F	Pr2	Family-08
1356	Tank 3	DAT	F	Pr2	Family-07
1357	Tank 3	DAT	F	Pr2	Family-08
1358	Tank 3	DAT	F	Pr2	Family-11
1359	Tank 3	DAT	F	Pr2	Family-17
1360	Tank 3	DAT	F	Pr2	Family-06
1361	Tank 3	DAT	F	Pr2	Family-13
1362	Tank 3	DAT	F	Pr2	Family-14
1363	Tank 3	DAT	F	Pr2	Family-15
1364	Tank 3	DAT	F	Pr2	Family-03
1365	Tank 3	DAT	F	Pr2	Family-03
1366	Tank 3	DAT	F	Pr2	Family-07
1367	Tank 3	DAT	F	Pr2	Family-10
1368	Tank 3	DAT	F	Pr2	Family-14
1369	Tank 3	DAT	F	Pr2	Family-09
1370	Tank 3	DAT	F	Pr2	Family-04
1371	Tank 3	DAT	F	Pr2	Family-08
1372	Tank 3	DAT	F	Pr2	Family-08
1373	Tank 3	DAT	F	Pr2	Family-08
1374	Tank 3	DAT	F	Pr2	Family-05
1375	Tank 3	DAT	F	Pr2	Family-09
1376	Tank 3	DAT	F	Pr2	Family-02
1377	Tank 3	DAT	F	Pr2	Family-08
1378	Tank 3	DAT	F	Pr2	Family-05
1379	Tank 3	DAT	F	Pr2	Family-06
1380	Tank 3	DAT	F	Pr2	Family-08
1381	Tank 3	DAT	F	Pr2	Family-11
1382	Tank 3	DAT	F	Pr2	Family-08
1383	Tank 3	DAT	F	Pr2	Family-15
1384	Tank 3	DAT	F	Pr2	Family-09
1385	Tank 3	DAT	F	Pr2	Family-14
1386	Tank 3	DAT	F	Pr2	Family-01
1387	Tank 3	DAT	F	Pr2	Family-11
1388	Tank 3	DAT	F	Pr2	Family-12
1389	Tank 3	DAT	F	Pr2	Family-12
1390	Tank 3	DAT	F	Pr2	Family-12
1391	Tank 3	DAT	F	Pr2	Family-06
1392	Tank 3	DAT	F	Pr2	Family-17
1393	Tank 3	DAT	F	Pr2	Family-11
1394	Tank 3	DAT	F	Pr2	Family-14
1395	Tank 3	DAT	M	AD	Family-11
1396	Tank 3	DAT	M	AD	Family-11
1397	Tank 3	DAT	M	AD	Family-02
1398	Tank 3	DAT	M	AD	Family-16
1399	Tank 3	DAT	M	AD	Family-08
1400	Tank 3	DAT	M	AD	Family-12
1401	Tank 3	DAT	M	AD	Family-12
1402	Tank 3	DAT	M	AD	Family-12
1403	Tank 3	DAT	M	AD	Family-12
1404	Tank 3	DAT	M	AD	Family-08
1405	Tank 3	DAT	M	AD	Family-16
1406	Tank 3	DAT	M	AD	Family-17
1407	Tank 3	DAT	M	AD	Family-12
1408	Tank 3	DAT	M	AD	Family-02
1409	Tank 3	DAT	M	AD	Family-08
1410	Tank 3	DAT	M	AD	Family-12
1411	Tank 3	DAT	M	AD	Family-09
1412	Tank 3	DAT	M	AD	Family-01
1413	Tank 3	DAT	M	AD	Family-09
1414	Tank 3	DAT	M	AD	Family-13
1415	Tank 3	DAT	M	AD	Family-15
1416	Tank 3	DAT	M	AD	Family-04
1417	Tank 3	DAT	M	AD	Family-08
1418	Tank 3	DAT	M	AD	Family-09
1419	Tank 3	DAT	M	AD	Family-12
1420	Tank 3	DAT	M	AD	Family-07
1421	Tank 3	DAT	M	AD	Family-12
1422	Tank 3	DAT	M	AD	Family-12
1423	Tank 3	DAT	M	AD	Family-08
1424	Tank 3	DAT	M	AD	Family-11
1425	Tank 3	DAT	M	AD	Family-14
1426	Tank 3	DAT	M	AD	Family-08
1427	Tank 3	DAT	M	AD	Family-14
1428	Tank 3	DAT	M	AD	Family-11
1429	Tank 3	DAT	M	AD	Family-06
1430	Tank 3	DAT	M	AD	Family-09
1431	Tank 3	DAT	M	AD	Family-04
1432	Tank 3	DAT	M	AD	Family-08
1433	Tank 3	DAT	M	AD	Family-09
1434	Tank 3	DAT	M	AD	Family-14
1435	Tank 3	DAT	M	AD	Family-08
1436	Tank 3	DAT	M	AD	Family-07
1437	Tank 3	DAT	M	AD	Family-07
1438	Tank 3	DAT	M	AD	Family-11
1439	Tank 3	DAT	M	AD	Family-17
1440	Tank 3	DAT	M	AD	Family-12
1441	Tank 3	DAT	M	AD	Family-12
1442	Tank 3	DAT	M	AD	Family-16
1443	Tank 3	DAT	M	AD	Family-12
1444	Tank 3	DAT	M	AD	Family-09
1445	Tank 3	DAT	M	AD	Family-09
1446	Tank 3	DAT	M	AD	Family-09
1447	Tank 3	DAT	M	AD	Family-12
1448	Tank 3	DAT	M	AD	Family-10
1449	Tank 3	DAT	M	AD	Family-08
1450	Tank 3	DAT	M	AD	Family-15
1451	Tank 3	DAT	M	AD	Family-16
1452	Tank 3	DAT	M	AD	Family-13
1453	Tank 3	DAT	M	AD	Family-03
1454	Tank 3	DAT	M	AD	Family-11
1455	Tank 3	DAT	M	AD	Family-14
1456	Tank 3	DAT	M	AD	Family-12
1457	Tank 3	DAT	M	AD	Family-10
1458	Tank 3	DAT	M	AD	Family-01
1459	Tank 3	DAT	M	AD	Family-10
1460	Tank 3	DAT	M	AD	Family-02
1461	Tank 3	DAT	M	AD	Family-13
1462	Tank 3	DAT	M	AD	Family-17
1463	Tank 3	DAT	M	AD	Family-11
1464	Tank 3	DAT	M	AD	Family-10
1465	Tank 3	DAT	M	AD	Family-04
1466	Tank 4	DBT	M	AD	Family-12
1467	Tank 4	DBT	M	AD	Family-16
1468	Tank 4	DBT	M	AD	Family-04
1469	Tank 4	DBT	M	AD	Family-17
1470	Tank 4	DBT	M	AD	Family-17
1471	Tank 4	DBT	M	AD	Family-08
1472	Tank 4	DBT	F	Pr2	Family-13
1473	Tank 4	DBT	F	Pr2	Family-08
1474	Tank 4	DBT	F	Pr2	Family-04
1475	Tank 4	DBT	F	Pr2	Family-01
1476	Tank 4	SAT	F	Pr2	Family-08
1477	Tank 4	SAT	F	Pr2	Family-08
1478	Tank 4	SAT	F	Pr2	Family-03
1479	Tank 4	SAT	F	Pr2	Family-05
1480	Tank 4	SAT	F	Pr2	Family-06
1481	Tank 4	SAT	F	Pr2	Family-04
1482	Tank 4	SAT	F	Pr2	Family-09
1483	Tank 4	SAT	F	Pr2	Family-16
1484	Tank 4	SAT	F	Pr2	Family-06
1485	Tank 4	SAT	F	Pr2	Family-06
1486	Tank 4	SAT	F	Pr2	Family-17
1487	Tank 4	SAT	F	Pr2	Family-01
1488	Tank 4	SAT	F	Pr2	Family-06
1489	Tank 4	SAT	F	Pr2	Family-09
1490	Tank 4	SAT	F	Pr2	Family-03
1491	Tank 4	SAT	F	Pr2	Family-09
1492	Tank 4	SAT	F	Pr2	Family-09
1493	Tank 4	SAT	F	Pr2	Family-02
1494	Tank 4	SAT	F	Pr2	Family-08
1495	Tank 4	SAT	F	Pr2	Family-08
1496	Tank 4	SAT	F	Pr2	Family-08
1497	Tank 4	SAT	F	Pr2	Family-08
1498	Tank 4	SAT	F	Pr2	Family-09
1499	Tank 4	SAT	F	Pr2	Family-01
1500	Tank 4	SAT	F	Pr2	Family-15
1501	Tank 4	SAT	F	Pr2	Family-06
1502	Tank 4	SAT	F	Pr2	Family-07
1503	Tank 4	SAT	F	Pr2	Family-02
1504	Tank 4	SAT	F	Pr2	Family-14
1505	Tank 4	SAT	F	Pr2	Family-09
1506	Tank 4	SAT	F	Pr2	Family-03
1507	Tank 4	SAT	F	Pr2	Family-06
1508	Tank 4	SAT	F	Pr2	Family-13
1509	Tank 4	SAT	F	Pr2	Family-01
1510	Tank 4	SAT	F	Pr2	Family-15
1511	Tank 4	SAT	F	Pr2	Family-07
1512	Tank 4	SAT	F	Pr2	Family-03
1513	Tank 4	SAT	F	Pr2	Family-08
1514	Tank 4	SAT	F	Pr2	Family-04
1515	Tank 4	SAT	F	Pr2	Family-09
1516	Tank 4	SAT	F	Pr2	Family-02
1517	Tank 4	SAT	F	Pr2	Family-11
1518	Tank 4	SAT	F	Pr2	Family-02
1519	Tank 4	SAT	F	Pr2	Family-17
1520	Tank 4	SAT	F	Pr2	Family-08
1521	Tank 4	SAT	F	Pr2	Family-08
1522	Tank 4	SAT	F	Pr2	Family-08
1523	Tank 4	SAT	F	Pr2	Family-07
1524	Tank 4	SAT	F	Pr2	Family-06
1525	Tank 4	SAT	F	Pr2	Family-15
1526	Tank 4	SAT	F	Pr2	Family-02
1527	Tank 4	SAT	F	Pr2	Family-08
1528	Tank 4	SAT	F	Pr2	Family-02
1529	Tank 4	SAT	F	Pr2	Family-02
1530	Tank 4	SAT	F	Pr2	Family-09
1531	Tank 4	SAT	F	Pr2	Family-03
1532	Tank 4	SAT	F	Pr2	Family-09
1533	Tank 4	SAT	F	Pr2	Family-06
1534	Tank 4	SAT	F	Pr2	Family-02
1535	Tank 4	SAT	F	Pr2	Family-02
1536	Tank 4	SAT	F	Pr2	Family-04
1537	Tank 4	SAT	F	Pr2	Family-15
1538	Tank 4	SAT	F	Pr2	Family-03
1539	Tank 4	SAT	F	Pr2	Family-08
1540	Tank 4	SAT	F	Pr2	Family-09
1541	Tank 4	SAT	F	Pr2	Family-03
1542	Tank 4	SAT	F	Pr2	Family-03
1543	Tank 4	SAT	F	Pr2	Family-04
1544	Tank 4	SAT	M	AD	Family-03
1545	Tank 4	SAT	M	AD	Family-09
1546	Tank 4	SAT	M	AD	Family-04
1547	Tank 4	SAT	M	AD	Family-08
1548	Tank 4	SAT	M	AD	Family-05
1549	Tank 4	SAT	M	AD	Family-04
1550	Tank 4	SAT	M	AD	Family-04
1551	Tank 4	SAT	M	AD	Family-03
1552	Tank 4	SAT	M	AD	Family-09
1553	Tank 4	SAT	M	AD	Family-04
1554	Tank 4	SAT	M	AD	Family-09
1555	Tank 4	SAT	M	AD	Family-01
1556	Tank 4	SAT	M	AD	Family-03
1557	Tank 4	SAT	M	AD	Family-08
1558	Tank 4	SAT	M	AD	Family-06
1559	Tank 4	SAT	M	AD	Family-01
1560	Tank 4	SAT	M	AD	Family-09
1561	Tank 4	SAT	M	AD	Family-04
1562	Tank 4	SAT	M	AD	Family-03
1563	Tank 4	SAT	M	AD	Family-08
1564	Tank 4	SAT	M	AD	Family-08
1565	Tank 4	SAT	M	AD	Family-03
1566	Tank 4	SAT	M	AD	Family-17
1567	Tank 4	SAT	M	AD	Family-04
1568	Tank 4	SAT	M	AD	Family-16
1569	Tank 4	SAT	M	AD	Family-03
1570	Tank 4	SAT	M	AD	Family-03
1571	Tank 4	SAT	M	AD	Family-01
1572	Tank 4	SAT	M	AD	Family-16
1573	Tank 4	SAT	M	AD	Family-08
1574	Tank 4	SAT	M	AD	Family-03
1575	Tank 4	SAT	M	AD	Family-09
1576	Tank 4	SAT	M	AD	Family-01
1577	Tank 4	SAT	M	AD	Family-08
1578	Tank 4	SAT	M	AD	Family-16
1579	Tank 4	SAT	M	AD	Family-04
1580	Tank 4	SAT	M	AD	Family-01
1581	Tank 4	SAT	M	AD	Family-03
1582	Tank 4	SAT	M	AD	Family-03
1583	Tank 4	SAT	M	AD	Family-03
1584	Tank 4	SAT	M	AD	Family-08
1585	Tank 4	SAT	M	AD	Family-06
1586	Tank 4	SAT	M	AD	Family-05
1587	Tank 4	SAT	M	AD	Family-09
1588	Tank 4	SAT	M	AD	Family-08
1589	Tank 4	SAT	M	AD	Family-08
1590	Tank 4	SAT	M	AD	Family-03
1591	Tank 4	SAT	M	AD	Family-03
1592	Tank 4	SAT	M	AD	Family-09
1593	Tank 4	SAT	M	AD	Family-04
1594	Tank 4	SAT	M	AD	Family-08
1595	Tank 4	SAT	M	AD	Family-09
1596	Tank 4	SAT	M	AD	Family-15
1597	Tank 4	SAT	M	AD	Family-03
1598	Tank 4	SAT	M	AD	Family-15
1599	Tank 4	SAT	M	AD	Family-08
1600	Tank 4	SAT	M	AD	Family-04
1601	Tank 4	SAT	F	Pr2	Family-01
1602	Tank 4	SAT	F	Pr2	Family-09
1603	Tank 4	SAT	F	Pr2	Family-08
1604	Tank 4	SAT	F	Pr2	Family-09
1605	Tank 4	SAT	F	Pr2	Family-07
1606	Tank 4	SAT	F	Pr2	Family-06
1607	Tank 4	SAT	F	Pr2	Family-03
1608	Tank 4	SAT	F	Pr2	Family-08
1609	Tank 4	SAT	F	Pr2	Family-15
1610	Tank 4	SAT	F	Pr2	Family-08
1611	Tank 4	SAT	F	Pr2	Family-09
1612	Tank 4	SAT	F	Pr2	Family-01
1613	Tank 4	SAT	F	Pr2	Family-08
1614	Tank 4	SAT	F	Pr2	Family-04
1615	Tank 4	SAT	F	Pr2	Family-08
1616	Tank 4	SAT	F	Pr2	Family-03
1617	Tank 4	SAT	F	Pr2	Family-12
1618	Tank 4	SAT	F	Pr2	Family-03
1619	Tank 4	SAT	F	Pr2	Family-01
1620	Tank 4	SAT	F	Pr2	Family-04
1621	Tank 4	SAT	F	Pr2	Family-11
1622	Tank 4	SAT	F	Pr2	Family-07
1623	Tank 4	SAT	F	Pr2	Family-15
1624	Tank 4	SAT	M	AD	Family-17
1625	Tank 4	SAT	M	AD	Family-11
1626	Tank 4	SAT	M	AD	Family-08
1627	Tank 4	DAT	M	Pr2	Family-06
1628	Tank 4	DAT	M	AD	Family-17
1629	Tank 4	DAT	M	AD	Family-13
1630	Tank 4	DAT	M	AD	Family-08
1631	Tank 4	DAT	M	AD	Family-17
1632	Tank 4	DAT	M	AD	Family-17
1633	Tank 4	DAT	M	AD	Family-09
1634	Tank 4	DAT	M	AD	Family-05
1635	Tank 4	DAT	M	AD	Family-10
1636	Tank 4	DAT	M	AD	Family-07
1637	Tank 4	DAT	M	AD	Family-14
1638	Tank 4	DAT	M	AD	Family-10
1639	Tank 4	DAT	M	AD	Family-17
1640	Tank 4	DAT	M	AD	Family-06
1641	Tank 4	DAT	M	AD	Family-15
1642	Tank 4	DAT	M	AD	Family-03
1643	Tank 4	DAT	M	AD	Family-08
1644	Tank 4	DAT	M	AD	Family-12
1645	Tank 4	DAT	M	AD	Family-09
1646	Tank 4	DAT	M	AD	Family-08
1647	Tank 4	DAT	M	AD	Family-17
1648	Tank 4	DAT	M	AD	Family-14
1649	Tank 4	DAT	M	AD	Family-12
1650	Tank 4	DAT	M	AD	Family-05
1651	Tank 4	DAT	M	AD	Family-12
1652	Tank 4	DAT	F	Pr2	Family-12
1653	Tank 4	DAT	F	Pr2	Family-11
1654	Tank 4	DAT	F	Pr2	Family-14
1655	Tank 4	DAT	F	Pr2	Family-08
1656	Tank 4	DAT	F	Pr2	Family-11
1657	Tank 4	DAT	F	Pr2	Family-12
1658	Tank 4	DAT	F	Pr2	Family-12
1659	Tank 4	DAT	F	Pr2	Family-08
1660	Tank 4	DAT	F	Pr2	Family-11
1661	Tank 4	DAT	F	Pr2	Family-01
1662	Tank 4	DAT	F	Pr2	Family-11
1663	Tank 4	DAT	F	Pr2	Family-16
1664	Tank 4	DAT	F	Pr2	Family-05
1665	Tank 4	DAT	F	Pr2	Family-08
1666	Tank 4	DAT	F	Pr2	Family-07
1667	Tank 4	DAT	F	Pr2	Family-12
1668	Tank 4	DAT	F	Pr2	Family-14
1669	Tank 4	DAT	F	Pr2	Family-09
1670	Tank 4	DAT	F	Pr2	Family-14
1671	Tank 4	DAT	F	Pr2	Family-13
1672	Tank 4	DAT	F	Pr2	Family-10
1673	Tank 4	DAT	F	Pr2	Family-12
1674	Tank 4	DAT	F	Pr2	Family-10
1675	Tank 4	DAT	F	Pr2	Family-12
1676	Tank 4	DAT	F	Pr2	Family-12
1677	Tank 4	DAT	F	Pr2	Family-14
1678	Tank 4	DAT	F	Pr2	Family-10
1679	Tank 4	DAT	F	Pr2	Family-03
1680	Tank 4	DAT	F	Pr2	Family-08
1681	Tank 4	DAT	F	Pr2	Family-14
1682	Tank 4	DAT	F	Pr2	Family-11
1683	Tank 4	DAT	M	Pr2	Family-11
1684	Tank 4	DAT	M	AD	Family-14
1685	Tank 4	DAT	M	AD	Family-17
1686	Tank 4	DAT	M	AD	Family-11
1687	Tank 4	DAT	M	AD	Family-17
1688	Tank 4	DAT	M	AD	Family-02
1689	Tank 4	DAT	M	AD	Family-07
1690	Tank 4	DAT	M	AD	Family-12
1691	Tank 4	DAT	M	AD	Family-05
1692	Tank 4	DAT	M	AD	Family-12
1693	Tank 4	DAT	M	AD	Family-02
1694	Tank 4	DAT	M	AD	Family-08
1695	Tank 4	DAT	M	AD	Family-08
1696	Tank 4	DAT	M	AD	Family-12
1697	Tank 4	DAT	M	AD	Family-01
1698	Tank 4	DAT	M	Pr2	Family-02
1699	Tank 4	DAT	M	AD	Family-06
1700	Tank 4	DAT	M	AD	Family-15
1701	Tank 4	DAT	M	AD	Family-12
1702	Tank 4	DAT	M	AD	Family-08
1703	Tank 4	DAT	M	AD	Family-08
1704	Tank 4	DAT	M	AD	Family-12
1705	Tank 4	DAT	M	AD	Family-03
1706	Tank 4	DAT	M	AD	Family-17
1707	Tank 4	DAT	M	AD	Family-11
1708	Tank 4	DAT	M	AD	Family-02
1709	Tank 4	DAT	M	AD	Family-11
1710	Tank 4	DAT	M	AD	Family-16
1711	Tank 4	DAT	M	AD	Family-04
1712	Tank 4	DAT	M	AD	Family-02
1713	Tank 4	DAT	M	AD	Family-11
1714	Tank 4	DAT	M	AD	Family-17
1715	Tank 4	DAT	M	AD	Family-10
1716	Tank 4	DAT	M	AD	Family-16
1717	Tank 4	DAT	M	AD	Family-14
1718	Tank 4	DAT	M	AD	Family-10
1719	Tank 4	DAT	M	AD	Family-07
1720	Tank 4	DAT	M	AD	Family-12
1721	Tank 4	DAT	M	AD	Family-07
1722	Tank 4	DAT	M	AD	Family-08
1723	Tank 4	DAT	M	AD	Family-07
1724	Tank 4	DAT	M	AD	Family-08
1725	Tank 4	DAT	M	AD	Family-15
1726	Tank 4	DAT	M	AD	Family-12
1727	Tank 4	DAT	M	AD	Family-12
1728	Tank 4	DAT	M	AD	Family-12
1729	Tank 4	DAT	M	AD	Family-11
1730	Tank 4	DAT	M	AD	Family-11
1731	Tank 4	DAT	M	AD	Family-07
1732	Tank 4	DAT	F	Pr2	Family-08
1733	Tank 4	DAT	F	Pr2	Family-01
1734	Tank 4	DAT	F	Pr2	Family-11
1735	Tank 4	DAT	F	Pr2	Family-14
1736	Tank 4	DAT	F	Pr2	Family-08
1737	Tank 4	DAT	M	AD	Family-11
1738	Tank 4	DAT	F	Pr2	Family-13
1739	Tank 4	DAT	F	Pr2	Family-08
1740	Tank 4	DAT	F	Pr2	Family-13
1741	Tank 4	DAT	F	Pr2	Family-16
1742	Tank 4	DAT	F	Pr2	Family-16
1743	Tank 4	DAT	F	Pr2	Family-01
1744	Tank 4	DAT	F	Pr2	Family-02
1745	Tank 4	DAT	F	Pr2	Family-13
1746	Tank 4	DAT	F	Pr2	Family-12
1747	Tank 4	DAT	F	Pr2	Family-01
1748	Tank 4	DAT	F	Pr2	Family-15
1749	Tank 4	DAT	F	Pr2	Family-17
1750	Tank 4	DAT	F	Pr2	Family-08
1751	Tank 4	DAT	F	Pr2	Family-09
1752	Tank 4	DAT	F	Pr2	Family-08
1753	Tank 4	DAT	F	Pr2	Family-04
1754	Tank 4	DAT	F	Pr2	Family-07
1755	Tank 4	DAT	F	Pr2	Family-07
1756	Tank 4	DAT	F	Pr2	Family-13
1757	Tank 4	DAT	F	Pr2	Family-14
1758	Tank 4	DAT	F	Pr2	Family-01
1759	Tank 4	DAT	F	Pr2	Family-03
1760	Tank 4	DAT	F	Pr2	Family-16
1761	Tank 4	DAT	F	Pr2	Family-12
1762	Tank 4	DAT	F	Pr2	Family-17
1763	Tank 4	DAT	F	Pr2	Family-10
1764	Tank 4	DAT	F	Pr2	Family-11
1765	Tank 4	DAT	F	Pr2	Family-07
1766	Tank 4	DAT	F	Pr2	Family-08
1767	Tank 4	DAT	F	Pr2	Family-11
1768	Tank 4	DAT	F	Pr2	Family-15
1769	Tank 4	DAT	F	Pr2	Family-09
1770	Tank 4	DAT	F	Pr2	Family-16
1771	Tank 4	DAT	F	Pr2	Family-07
1772	Tank 4	DAT	M	AD	Family-06
1773	Tank 4	DAT	M	AD	Family-07
1774	Tank 4	DAT	M	AD	Family-08
1775	Tank 4	DAT	M	AD	Family-08
1776	Tank 4	DAT	M	AD	Family-12
1777	Tank 4	DAT	M	AD	Family-08
1778	Tank 4	DAT	M	AD	Family-01
1779	Tank 4	DAT	M	AD	Family-05
1780	Tank 4	DAT	M	AD	Family-16
1781	Tank 4	DAT	M	AD	Family-03
1782	Tank 4	DAT	M	AD	Family-08
1783	Tank 4	DAT	M	AD	Family-06
1784	Tank 4	DAT	M	AD	Family-13
1785	Tank 4	DAT	M	AD	Family-06
1786	Tank 4	DAT	M	AD	Family-14
1787	Tank 4	DAT	M	AD	Family-16
1788	Tank 4	DAT	M	AD	Family-02
1789	Tank 4	DAT	M	AD	Family-09
1790	Tank 4	DAT	M	AD	Family-07
1791	Tank 4	DAT	M	AD	Family-14
1792	Tank 4	DAT	M	AD	Family-12
1793	Tank 4	DAT	M	AD	Family-09
1794	Tank 4	DAT	M	AD	Family-01
1795	Tank 4	DAT	M	AD	Family-10
1796	Tank 4	DAT	M	AD	Family-15
1797	Tank 4	DAT	M	AD	Family-01
1798	Tank 4	DAT	M	AD	Family-16
1799	Tank 4	DAT	M	AD	Family-12
1800	Tank 4	DAT	M	AD	Family-10
1801	Tank 4	DAT	M	AD	Family-09
1802	Tank 4	DAT	M	AD	Family-17
1803	Tank 4	DAT	F	Pr2	Family-13
1804	Tank 4	DAT	F	Pr2	Family-02
1805	Tank 4	DAT	F	Pr2	Family-16
1806	Tank 4	DAT	F	Pr2	Family-15
1807	Tank 4	DAT	F	Pr2	Family-11
1808	Tank 4	DAT	F	Pr2	Family-14
1809	Tank 4	DAT	F	Pr2	Family-12
1810	Tank 4	DAT	F	Pr2	Family-09
1811	Tank 4	DAT	F	Pr2	Family-08
1812	Tank 4	DAT	F	Pr2	Family-12
1813	Tank 4	DAT	F	Pr2	Family-09
1814	Tank 4	DAT	F	Pr2	Family-06
1815	Tank 4	DAT	F	Pr2	Family-09
1816	Tank 4	DAT	F	Pr2	Family-15
1817	Tank 4	DAT	F	Pr2	Family-03
1818	Tank 4	DAT	F	Pr2	Family-10
1819	Tank 4	DAT	F	Pr2	Family-01
1820	Tank 4	DAT	F	Pr2	Family-16
1821	Tank 4	DAT	F	Pr2	Family-16
1822	Tank 4	DAT	F	Pr2	Family-12
1823	Tank 4	DAT	F	Pr2	Family-15
1824	Tank 4	DAT	F	Pr2	Family-06
1825	Tank 4	DAT	F	Pr2	Family-01
1826	Tank 4	DAT	F	Pr2	Family-13
1827	Tank 4	DAT	F	Pr2	Family-13
1828	Tank 4	DAT	F	Pr2	Family-08
1829	Tank 4	DAT	M	AD	Family-01
1830	Tank 4	DAT	M	AD	Family-08
1831	Tank 4	DAT	M	AD	Family-03
1832	Tank 4	DAT	M	AD	Family-11
1833	Tank 4	DAT	M	AD	Family-17
1834	Tank 4	DAT	M	AD	Family-16
1835	Tank 4	DAT	M	AD	Family-08
1836	Tank 4	DAT	M	AD	Family-07
1837	Tank 4	DAT	M	AD	Family-08
1838	Tank 4	DAT	M	AD	Family-12
1839	Tank 4	DAT	M	AD	Family-17
1840	Tank 4	DAT	M	AD	Family-16
1841	Tank 4	DAT	M	AD	Family-11
1842	Tank 4	DAT	M	AD	Family-16
1843	Tank 4	DAT	M	AD	Family-06
1844	Tank 4	DAT	M	AD	Family-08
1845	Tank 4	DAT	M	AD	Family-06
1846	Tank 4	DAT	M	AD	Family-13
1847	Tank 4	DAT	M	AD	Family-11
1848	Tank 4	DAT	M	AD	Family-02
1849	Tank 4	DAT	M	AD	Family-10
1850	Tank 4	DAT	M	AD	Family-12
1851	Tank 4	DAT	M	AD	Family-07
1852	Tank 4	DAT	M	AD	Family-03
1853	Tank 4	DAT	M	AD	Family-07
1854	Tank 4	DAT	M	AD	Family-10
1855	Tank 4	DAT	M	AD	Family-16
1856	Tank 4	DAT	M	AD	Family-05
1857	Tank 4	DAT	F	Pr2	Family-01
1858	Tank 4	DAT	F	Pr2	Family-11
1859	Tank 4	DAT	F	Pr2	Family-03
1860	Tank 4	DAT	F	Pr2	Family-11
1861	Tank 4	DAT	F	Pr2	Family-06
1862	Tank 4	DAT	F	Pr2	Family-08
1863	Tank 4	DAT	F	Pr2	Family-16
1864	Tank 4	DAT	F	Pr2	Family-09
1865	Tank 4	DAT	F	Pr2	Family-11
1866	Tank 4	DAT	F	Pr2	Family-11
1867	Tank 4	DAT	F	Pr2	Family-16
1868	Tank 4	DAT	F	Pr2	Family-11
1869	Tank 4	DAT	F	Pr2	Family-16
1870	Tank 4	DAT	F	Pr2	Family-08
1871	Tank 4	DAT	F	Pr2	Family-08
1872	Tank 4	DAT	F	Pr2	Family-01
1873	Tank 4	DAT	F	Pr2	Family-15
1874	Tank 4	DAT	F	Pr2	Family-06
1875	Tank 4	DAT	F	Pr2	Family-07
1876	Tank 4	DAT	F	Pr2	Family-16
1877	Tank 4	DAT	F	Pr2	Family-07
1878	Tank 4	DAT	F	Pr2	Family-16
1879	Tank 4	DAT	F	Pr2	Family-16
1880	Tank 4	DAT	F	Pr2	Family-11
1881	Tank 4	DAT	F	Pr2	Family-02
1882	Tank 4	DAT	F	Pr2	Family-11
1883	Tank 4	DAT	F	Pr2	Family-16
1884	Tank 4	DAT	F	Pr2	Family-12
1885	Tank 4	DAT	F	Pr2	Family-01
1886	Tank 4	DAT	F	Pr2	Family-03
1887	Tank 4	DAT	F	Pr2	Family-14
1888	Tank 4	DAT	F	Pr2	Family-11
1889	Tank 4	DAT	F	Pr2	Family-06
1890	Tank 4	DAT	F	Pr2	Family-05
1891	Tank 4	DAT	F	Pr2	Family-11
1892	Tank 4	DAT	F	Pr2	Family-11
1893	Tank 4	DAT	F	Pr2	Family-08
1894	Tank 4	DAT	F	Pr2	Family-11
1895	Tank 4	DAT	F	Pr2	Family-14
1896	Tank 4	DAT	F	Pr2	Family-09
1897	Tank 4	DAT	F	Pr2	Family-08
1898	Tank 4	DAT	F	Pr2	Family-01
1899	Tank 4	DAT	F	Pr2	Family-11
1900	Tank 4	DAT	F	Pr2	Family-09
1901	Tank 4	DAT	F	Pr2	Family-08
1902	Tank 4	DAT	F	Pr2	Family-01
1903	Tank 4	DAT	F	Pr2	Family-16
1904	Tank 4	DAT	F	Pr2	Family-12
1905	Tank 4	DAT	F	Pr2	Family-11
1906	Tank 4	DAT	F	Pr2	Family-12
1907	Tank 4	DAT	M	Pr2	Family-11
1908	Tank 4	DAT	M	AD	Family-12
1909	Tank 4	DAT	M	AD	Family-12
1910	Tank 4	DAT	M	AD	Family-15
1911	Tank 4	DAT	M	AD	Family-14
1912	Tank 4	DAT	M	AD	Family-09
1913	Tank 4	DAT	M	AD	Family-10
1914	Tank 4	DAT	M	AD	Family-08
1915	Tank 4	DAT	M	AD	Family-12
1916	Tank 4	DAT	M	AD	Family-02
1917	Tank 4	DAT	M	AD	Family-11
1918	Tank 4	DAT	M	AD	Family-04
1919	Tank 4	DAT	M	AD	Family-16
1920	Tank 4	DAT	M	AD	Family-16
1921	Tank 4	DAT	M	AD	Family-17
1922	Tank 4	DAT	M	AD	Family-02
1923	Tank 4	DAT	M	AD	Family-04
1924	Tank 4	DAT	M	AD	Family-08
1925	Tank 4	DAT	M	AD	Family-11
1926	Tank 4	DAT	M	AD	Family-10
1927	Tank 4	DAT	M	AD	Family-03
1928	Tank 4	DAT	M	AD	Family-15
1929	Tank 4	DAT	M	AD	Family-08
1930	Tank 4	DAT	M	AD	Family-05
1931	Tank 4	DAT	M	AD	Family-16
1932	Tank 4	DAT	M	AD	Family-04
1933	Tank 4	DAT	M	AD	Family-15
1934	Tank 4	DAT	M	AD	Family-08
1935	Tank 4	DAT	M	AD	Family-02
1936	Tank 4	DAT	M	AD	Family-11
1937	Tank 4	DAT	F	Pr2	Family-08
1938	Tank 4	DAT	F	Pr2	Family-08
1939	Tank 4	DAT	F	Pr2	Family-11
1940	Tank 4	DAT	F	Pr2	Family-07
1941	Tank 4	DAT	F	Pr2	Family-12
1942	Tank 4	DAT	F	Pr2	Family-14
1943	Tank 4	DAT	F	Pr2	Family-15
1944	Tank 4	DAT	F	Pr2	Family-01
1945	Tank 4	DAT	F	Pr2	Family-11
1946	Tank 4	DAT	F	Pr2	Family-12
1947	Tank 4	DAT	F	Pr2	Family-04
1948	Tank 4	DAT	F	Pr2	Family-05
1949	Tank 4	DAT	F	Pr2	Family-11
1950	Tank 4	DAT	F	Pr2	Family-14
1951	Tank 4	DAT	F	Pr2	Family-13
1952	Tank 4	DAT	F	Pr2	Family-01
1953	Tank 4	DAT	F	Pr2	Family-10
1954	Tank 4	DAT	F	Pr2	Family-06
1955	Tank 4	DAT	F	Pr2	Family-05
1956	Tank 4	DAT	F	Pr2	Family-09
1957	Tank 4	DAT	F	Pr2	Family-12
1958	Tank 4	DAT	F	Pr2	Family-07
1959	Tank 4	DAT	F	Pr2	Family-12
1960	Tank 4	DAT	F	Pr2	Family-11
1961	Tank 4	DAT	F	Pr2	Family-08
1962	Tank 4	DAT	F	Pr2	Family-03
1963	Tank 4	DAT	F	Pr2	Family-06
1964	Tank 4	DAT	F	Pr2	Family-08
1965	Tank 4	DAT	F	Pr2	Family-08
1966	Tank 4	DAT	F	Pr2	Family-16
1967	Tank 4	DAT	F	Pr2	Family-03
